# Supplementary material for: Acute postoperative pain and dorsal root ganglia transcriptomic signatures following total knee arthroplasty (TKA) in rats: An experimental study
Source: PLoS One. 2022 Dec 6;17(12):e0278632. doi: 10.1371/journal.pone.0278632 (PMC9725137; doi:10.1371/journal.pone.0278632)
Supplement: S1 Table — (XLSX) [file pone.0278632.s001.xlsx]

## Sheet: Sham vs Naive
Ensembl ID	baseMean	log2FC	lfcSE	stat	pvalue	padj	(-)Log10 p value	Gene name
ENSRNOT00000006921	128.663	0.522507	0.0986674	5.29564	1.19e-07	0.00297149	2.52703	Alkal2
ENSRNOT00000009448	378.12	0.581276	0.114217	5.08925	3.59e-07	0.00450349	2.34645	Ccl2
ENSRNOT00000041808	914.593	0.529421	0.109603	4.83034	1.36e-06	0.0113835	1.94372	Vgf
ENSRNOT00000071060	57.4977	0.360793	0.0804393	4.48528	7.28e-06	0.0456113	1.34093	Pak2
ENSRNOT00000011731	4243.82	0.387584	0.0906009	4.27792	1.89e-05	0.094531	1.02443	Jun
ENSRNOT00000037752	585.322	0.381601	0.0987786	3.8632	0.000111913	0.412848	0.38421	Ppp1r1b
ENSRNOT00000008262	128.068	0.447119	0.11596	3.85582	0.000115344	0.412848	0.38421	Spon2
ENSRNOT00000028834	956.917	-0.287866	0.0760279	-3.78633	0.000152891	0.47036	0.32757	Ubox5
ENSRNOT00000018252	357.019	0.435335	0.115737	3.76141	0.000168958	0.47036	0.32757	Gadd45g
ENSRNOT00000037160	806.224	0.337215	0.0925143	3.645	0.000267391	0.669949	0.173958	Elovl1
ENSRNOT00000022557	216.857	0.405837	0.112309	3.61357	0.000302008	0.687892	0.16248	Dgat2
ENSRNOT00000084651	582.839	0.330619	0.0941494	3.51164	0.000445349	0.743882	0.128496	P3h1
ENSRNOT00000039777	1999.37	-0.247473	0.0703269	-3.5189	0.000433344	0.743882	0.128496	Fbxl16
ENSRNOT00000071765	31.8081	0.219144	0.0622755	3.51894	0.000433269	0.743882	0.128496	Erbb2
ENSRNOT00000013058	194.33	0.384636	0.112341	3.42382	0.000617481	0.917691	0.0373035	Nos3
ENSRNOT00000010986	1402.03	0.243672	0.071217	3.42155	0.00062266	0.917691	0.0373035	Appl2
ENSRNOT00000028158	145.945	0.38116	0.115953	3.28718	0.00101194	0.991655	0.00363952	Zfp84
ENSRNOT00000056225	378.252	-0.322554	0.0963662	-3.34717	0.000816401	0.991655	0.00363952	Ankrd35
ENSRNOT00000056239	56.1165	0.348728	0.105999	3.28992	0.00100216	0.991655	0.00363952	Tipinl1
ENSRNOT00000012078	378.956	0.312082	0.0945999	3.29897	0.000970397	0.991655	0.00363952	Ncapd3
ENSRNOT00000068703	134.886	0.371011	0.113396	3.2718	0.00106864	0.991655	0.00363952	Apex2
ENSRNOT00000025923	21.0936	0.223971	0.0681332	3.28726	0.00101169	0.991655	0.00363952	Kcne5
ENSRNOT00000015076	4654.68	0.32405	0.0984849	3.29035	0.00100063	0.991655	0.00363952	Atp1b2
ENSRNOT00000086839	67.5422	0.369042	0.112554	3.2788	0.0010425	0.991655	0.00363952	LOC689728
ENSRNOT00000077908	11.2813	0.0314868	0.0734438	0.42872	0.668127	0.999042	0.000416317	Tacc2
ENSRNOT00000090143	36.3229	-0.0490147	0.0937983	-0.522554	0.601285	0.999042	0.000416317	Tacc2
ENSRNOT00000065001	1011.75	-0.130801	0.0955858	-1.36842	0.171182	0.999042	0.000416317	Sorcs3
ENSRNOT00000091760	22.0247	-0.0183363	0.0689525	-0.265927	0.790295	0.999042	0.000416317	Myh14
ENSRNOT00000018021	2360.78	0.077988	0.104857	0.743755	0.457025	0.999042	0.000416317	Iqgap1
ENSRNOT00000035770	1678.6	0.0982497	0.0899064	1.0928	0.274482	0.999042	0.000416317	Rbbp6
ENSRNOT00000048704	101.232	0.0479309	0.114432	0.418861	0.675318	0.999042	0.000416317	Syt7
ENSRNOT00000036232	203.191	-0.0573139	0.115956	-0.494275	0.621112	0.999042	0.000416317	Syt7
ENSRNOT00000007429	29.4088	-0.13375	0.0983114	-1.36048	0.173679	0.999042	0.000416317	Syt7
ENSRNOT00000019893	1.05967	-0.0125805	0.0203467	-0.618308	0.536372	0.999042	0.000416317	Shprh
ENSRNOT00000079250	200.243	-0.00543348	0.115695	-0.0469638	0.962542	0.999042	0.000416317	Nhsl1
ENSRNOT00000017401	0.596425	0.00312593	0.0173658	0.180005	0.857149	0.999042	0.000416317	Map7
ENSRNOT00000079845	145.163	0.0500175	0.114275	0.437696	0.661606	0.999042	0.000416317	Map7
ENSRNOT00000020988	706.476	-0.0617788	0.0946846	-0.65247	0.514098	0.999042	0.000416317	Ptprk
ENSRNOT00000079138	0.639845	-0.0165492	0.0174406	-0.948894	0.342675	0.999042	0.000416317	Lama2
ENSRNOT00000017831	179.998	0.11636	0.115957	1.00348	0.315631	0.999042	0.000416317	Rnf217
ENSRNOT00000018849	6501.76	-0.0513414	0.0881153	-0.582661	0.560121	0.999042	0.000416317	Ncoa7
ENSRNOT00000061790	106.559	-0.0632258	0.113343	-0.557826	0.576963	0.999042	0.000416317	Mtrr
ENSRNOT00000024041	137.506	0.0838785	0.115522	0.726082	0.467789	0.999042	0.000416317	Mtrr
ENSRNOT00000022046	349.209	0.147452	0.101754	1.44911	0.147308	0.999042	0.000416317	Ppp1r14c
ENSRNOT00000060767	1439.02	-0.149088	0.102408	-1.45583	0.145439	0.999042	0.000416317	Akap12
ENSRNOT00000083702	31.811	-0.0310825	0.0919593	-0.338003	0.735361	0.999042	0.000416317	Akap12
ENSRNOT00000026482	2.11762	-0.003684	0.0210707	-0.17484	0.861205	0.999042	0.000416317	Akap12
ENSRNOT00000065733	149.497	0.172371	0.113579	1.51763	0.129108	0.999042	0.000416317	Scaf8
ENSRNOT00000068457	2202.58	-0.0303575	0.0825256	-0.367856	0.712981	0.999042	0.000416317	Tmem181
ENSRNOT00000021840	2800.19	-0.0149252	0.0841526	-0.177359	0.859226	0.999042	0.000416317	Igf2r
ENSRNOT00000043474	142.656	-0.0788387	0.115946	-0.679963	0.496528	0.999042	0.000416317	Pde10a
ENSRNOT00000017809	5009.64	0.00274121	0.0701664	0.0390672	0.968837	0.999042	0.000416317	Rps6ka2
ENSRNOT00000087308	1.04334	-0.00837923	0.0178332	-0.469867	0.63845	0.999042	0.000416317	LOC682419
ENSRNOT00000087669	0.788689	0.0168133	0.0176302	0.953669	0.340251	0.999042	0.000416317	Lilrb3l
ENSRNOT00000087957	1.23948	0.00236419	0.0209786	0.112695	0.910272	0.999042	0.000416317	Lilrb3l
ENSRNOT00000086274	0.0744879	0.00217481	0.0171634	0.126712	0.899168	0.999042	0.000416317	Vom2r80
ENSRNOT00000068611	1.70155	0.0207731	0.0195572	1.06217	0.288158	0.999042	0.000416317	Vom2r35
ENSRNOT00000087668	3.35219	-0.00934832	0.0307339	-0.30417	0.760998	0.999042	0.000416317	Zim1
ENSRNOT00000025913	234.808	0.209813	0.11141	1.88324	0.0596679	0.999042	0.000416317	Bcl3
ENSRNOT00000065865	1.26829	-0.0255458	0.0270874	-0.943091	0.345635	0.999042	0.000416317	Arhgef1
ENSRNOT00000048677	27.2387	0.0363692	0.0556393	0.65366	0.513331	0.999042	0.000416317	Rasgrp4
ENSRNOT00000019463	796.894	0.0605363	0.0771641	0.784513	0.432739	0.999042	0.000416317	Uri1
ENSRNOT00000033648	29.9628	0.0324823	0.064511	0.503515	0.614602	0.999042	0.000416317	Siglec5
ENSRNOT00000067430	11.9781	0.00654032	0.0713492	0.0916662	0.926963	0.999042	0.000416317	Sult2b1
ENSRNOT00000046529	261.272	-0.128365	0.115782	-1.10868	0.267568	0.999042	0.000416317	Nav2
ENSRNOT00000078477	1.0508	0.006937	0.0180578	0.384155	0.700863	0.999042	0.000416317	Nav2
ENSRNOT00000056030	3351.79	-0.0633872	0.0736546	-0.860601	0.389458	0.999042	0.000416317	Nell1
ENSRNOT00000042952	0.430139	-0.0137154	0.0171634	-0.799108	0.424228	0.999042	0.000416317	Ano5
ENSRNOT00000033811	522.712	-0.00998294	0.113924	-0.087628	0.930172	0.999042	0.000416317	Luzp2
ENSRNOT00000093339	0.689239	-0.00881402	0.0175072	-0.503451	0.614647	0.999042	0.000416317	Gabrg3
ENSRNOT00000088459	0.544515	0.0111236	0.0172774	0.643825	0.519689	0.999042	0.000416317	Cyfip1
ENSRNOT00000016376	110.96	0.195604	0.115809	1.68903	0.0912131	0.999042	0.000416317	Cyfip1
ENSRNOT00000066380	400.861	0.0733528	0.107978	0.679332	0.496927	0.999042	0.000416317	Klf13
ENSRNOT00000015845	1019.65	0.0163275	0.086603	0.188533	0.850459	0.999042	0.000416317	Pcsk6
ENSRNOT00000055877	274.566	0.157734	0.11473	1.37483	0.169183	0.999042	0.000416317	Adamts17
ENSRNOT00000019267	374.003	0.00481139	0.115943	0.0414977	0.966899	0.999042	0.000416317	Igf1r
ENSRNOT00000092778	3.92413	0.0297113	0.0439824	0.675527	0.499341	0.999042	0.000416317	Agbl1
ENSRNOT00000047408	604.299	-0.138259	0.087143	-1.58657	0.11261	0.999042	0.000416317	Efl1
ENSRNOT00000037996	28.7058	-0.0591791	0.0967818	-0.61147	0.540888	0.999042	0.000416317	Tmc3
ENSRNOT00000018098	1582.53	0.117818	0.0798386	1.4757	0.140025	0.999042	0.000416317	Zfand6
ENSRNOT00000022578	1096.13	-0.0788755	0.0869333	-0.90731	0.364243	0.999042	0.000416317	Tmem135
ENSRNOT00000015181	469.885	0.0294097	0.115749	0.254082	0.799432	0.999042	0.000416317	Tenm4
ENSRNOT00000016783	78.0998	0.0753664	0.111823	0.673981	0.500323	0.999042	0.000416317	Aamdc
ENSRNOT00000043788	463.334	-0.0967643	0.102718	-0.942034	0.346175	0.999042	0.000416317	Emsy
ENSRNOT00000024281	278.37	0.0781204	0.112246	0.695978	0.486443	0.999042	0.000416317	Slco2b1
ENSRNOT00000091807	15.0571	-0.0483298	0.0691378	-0.699036	0.484529	0.999042	0.000416317	Slco2b1
ENSRNOT00000082697	2.22169	0.00787745	0.0282707	0.278644	0.780518	0.999042	0.000416317	Plekhb1
ENSRNOT00000025245	31.4536	-0.0642607	0.0916969	-0.700795	0.483431	0.999042	0.000416317	Plekhb1
ENSRNOT00000088110	9.61781	-0.0066112	0.0552301	-0.119703	0.904718	0.999042	0.000416317	Ppfibp2
ENSRNOT00000013126	1178.23	0.137977	0.107095	1.28836	0.197619	0.999042	0.000416317	Sbf2
ENSRNOT00000085326	1.21243	0.0174005	0.0179223	0.970883	0.331606	0.999042	0.000416317	Mical2
ENSRNOT00000022726	2478.79	-0.0148962	0.0790594	-0.188418	0.850549	0.999042	0.000416317	Eef2k
ENSRNOT00000077869	39.1414	0.0111105	0.0892063	0.124549	0.900881	0.999042	0.000416317	Cog7
ENSRNOT00000022365	0.23738	0.00217481	0.0171634	0.126712	0.899168	0.999042	0.000416317	Katnip
ENSRNOT00000083248	102.431	0.0231688	0.112761	0.205469	0.837206	0.999042	0.000416317	Katnip
ENSRNOT00000088606	1792.52	0.0498154	0.0659064	0.75585	0.449739	0.999042	0.000416317	Setd1a
ENSRNOT00000054890	715.66	0.193657	0.0943873	2.05172	0.0401967	0.999042	0.000416317	Inpp5a
ENSRNOT00000044393	5.07613	-0.00251341	0.0407751	-0.0616409	0.950849	0.999042	0.000416317	Ano9
ENSRNOT00000027195	974.169	-0.0181893	0.0827865	-0.219713	0.826094	0.999042	0.000416317	Mob2
ENSRNOT00000083942	40.3976	0.0483959	0.103926	0.465675	0.641448	0.999042	0.000416317	Unc93b1
ENSRNOT00000023789	9.8716	0.00947023	0.0645997	0.146599	0.883449	0.999042	0.000416317	Aldh3b1
ENSRNOT00000085312	3.70938	0.00435948	0.0390315	0.111691	0.911068	0.999042	0.000416317	Aldh3b1
ENSRNOT00000079984	471.967	0.0955484	0.105266	0.907683	0.364046	0.999042	0.000416317	Peli3
ENSRNOT00000027038	2.6453	-0.0121687	0.032577	-0.373538	0.708748	0.999042	0.000416317	Peli3
ENSRNOT00000031678	39.1268	-0.105487	0.0995583	-1.05955	0.28935	0.999042	0.000416317	Tigd3
ENSRNOT00000016804	3557.29	-0.00189501	0.0690636	-0.0274386	0.97811	0.999042	0.000416317	Zfp91
ENSRNOT00000068645	40.2108	0.0878862	0.0930965	0.944034	0.345152	0.999042	0.000416317	Pip5k1b
ENSRNOT00000077135	770.589	0.0587446	0.100619	0.583832	0.559333	0.999042	0.000416317	Asah2
ENSRNOT00000016688	27.1561	0.0115893	0.0826434	0.140233	0.888476	0.999042	0.000416317	Asah2
ENSRNOT00000023562	2051.65	0.0268594	0.0672395	0.399459	0.689555	0.999042	0.000416317	Marchf5
ENSRNOT00000020620	382.043	0.0399052	0.10118	0.394396	0.693288	0.999042	0.000416317	Fra10ac1
ENSRNOT00000021876	1748.04	-0.0672766	0.0696868	-0.965414	0.334337	0.999042	0.000416317	Cnnm1
ENSRNOT00000071243	12.3463	0.147341	0.0633103	2.32728	0.0199505	0.999042	0.000416317	Sfxn2
ENSRNOT00000015495	1173.23	0.04469	0.111723	0.400009	0.68915	0.999042	0.000416317	Slk
ENSRNOT00000020580	2078.11	-0.0356053	0.0802431	-0.443718	0.657247	0.999042	0.000416317	Shoc2
ENSRNOT00000024548	29596.7	-0.0730979	0.0542786	-1.34672	0.178072	0.999042	0.000416317	Hspa12a
ENSRNOT00000019181	14196	-0.0868035	0.0598441	-1.4505	0.14692	0.999042	0.000416317	Lrp11
ENSRNOT00000020417	263.314	0.0167128	0.114355	0.146148	0.883804	0.999042	0.000416317	Katna1
ENSRNOT00000065646	26.0377	0.0406784	0.0722544	0.562988	0.573443	0.999042	0.000416317	Zc3h12d
ENSRNOT00000022003	1026.55	-0.208354	0.0887214	-2.34841	0.0188536	0.999042	0.000416317	Ust
ENSRNOT00000049699	1113.03	0.0923097	0.0819358	1.12661	0.259907	0.999042	0.000416317	Stxbp5
ENSRNOT00000040559	36.3129	0.00851033	0.0778286	0.109347	0.912927	0.999042	0.000416317	Stxbp5
ENSRNOT00000061954	5.00219	0.0261732	0.0304127	0.8606	0.389458	0.999042	0.000416317	Adgb
ENSRNOT00000019918	569.677	0.0428181	0.102348	0.418358	0.675685	0.999042	0.000416317	Fbxo30
ENSRNOT00000061930	142.851	-0.0328135	0.113242	-0.289765	0.771996	0.999042	0.000416317	Epm2a
ENSRNOT00000086574	3065.44	0.0131883	0.100847	0.130775	0.895953	0.999042	0.000416317	Utrn
ENSRNOT00000016273	21.0744	-0.0236101	0.082584	-0.285892	0.774961	0.999042	0.000416317	Utrn
ENSRNOT00000048754	111.85	0.15589	0.115806	1.34612	0.178263	0.999042	0.000416317	Phactr2
ENSRNOT00000046539	2084.32	0.0359676	0.0784231	0.458635	0.646496	0.999042	0.000416317	Aig1
ENSRNOT00000030511	2160.19	0.179897	0.104807	1.71646	0.0860778	0.999042	0.000416317	Adgrg6
ENSRNOT00000089607	0.471221	0.00442178	0.017184	0.25732	0.796932	0.999042	0.000416317	Reps1
ENSRNOT00000015927	609.796	0.0526149	0.0949378	0.554204	0.579439	0.999042	0.000416317	Arfgef3
ENSRNOT00000050656	6.47937	0.0241435	0.0350963	0.687921	0.491502	0.999042	0.000416317	Il20ra
ENSRNOT00000016728	222.374	0.0115436	0.1159	0.0995998	0.920662	0.999042	0.000416317	Pex7
ENSRNOT00000088025	2.52862	0.0315837	0.0312178	1.01172	0.311672	0.999042	0.000416317	Bclaf1
ENSRNOT00000089966	1.68359	-0.0115037	0.0229078	-0.502172	0.615546	0.999042	0.000416317	Bclaf1
ENSRNOT00000078586	0.678688	-0.00869442	0.0174945	-0.496981	0.619203	0.999042	0.000416317	Pde7b
ENSRNOT00000018556	3.00396	-0.0245287	0.026248	-0.934498	0.350047	0.999042	0.000416317	Pde7b
ENSRNOT00000019076	618.175	0.0563095	0.113012	0.498259	0.618301	0.999042	0.000416317	Ahi1
ENSRNOT00000020102	0.161062	0.00482317	0.0171634	0.281016	0.778698	0.999042	0.000416317	Themis
ENSRNOT00000015547	276.653	0.109232	0.113744	0.960335	0.336887	0.999042	0.000416317	Arhgap18
ENSRNOT00000061404	281.628	0.212261	0.111461	1.90435	0.0568646	0.999042	0.000416317	L3mbtl3
ENSRNOT00000017617	147.38	-0.0503412	0.112426	-0.447774	0.654316	0.999042	0.000416317	Akap7
ENSRNOT00000018695	374.816	-0.0862834	0.114902	-0.750931	0.452694	0.999042	0.000416317	Enpp3
ENSRNOT00000019519	627.104	0.226253	0.112066	2.01892	0.0434955	0.999042	0.000416317	Enpp1
ENSRNOT00000061234	8.42589	-0.0244217	0.0474046	-0.515176	0.60643	0.999042	0.000416317	Moxd1
ENSRNOT00000022362	12.1211	0.0834828	0.0453447	1.84107	0.0656113	0.999042	0.000416317	Eya4
ENSRNOT00000014805	989.359	-0.0625348	0.0769669	-0.812489	0.416511	0.999042	0.000416317	Tbpl1
ENSRNOT00000083452	60.3085	-0.0171119	0.11448	-0.149476	0.881178	0.999042	0.000416317	Sgk1
ENSRNOT00000075616	20.7356	0.0356789	0.0681349	0.523651	0.600521	0.999042	0.000416317	LOC501467
ENSRNOT00000090388	24.9816	0.0580318	0.0524638	1.10613	0.26867	0.999042	0.000416317	Trdn
ENSRNOT00000092757	0.482641	0.00995677	0.0171929	0.579123	0.562506	0.999042	0.000416317	Trdn
ENSRNOT00000075427	114.092	0.0472471	0.115336	0.409647	0.682065	0.999042	0.000416317	Nkain2
ENSRNOT00000078841	21.5513	0.00257442	0.085317	0.0301748	0.975928	0.999042	0.000416317	Tpd52l1
ENSRNOT00000030327	23.9076	0.0149745	0.0937052	0.159804	0.873035	0.999042	0.000416317	Tpd52l1
ENSRNOT00000019735	1436.1	0.00723751	0.0825682	0.0876549	0.930151	0.999042	0.000416317	Pdcd6
ENSRNOT00000020251	2.92029	0.0734213	0.0428293	1.71428	0.0864776	0.999042	0.000416317	Exoc3
ENSRNOT00000020780	13.7513	0.015106	0.0568101	0.265903	0.790314	0.999042	0.000416317	Cep72
ENSRNOT00000081471	16.3986	0.104757	0.0658781	1.59016	0.111799	0.999042	0.000416317	Trip13
ENSRNOT00000021532	0.17939	0.00482317	0.0171634	0.281016	0.778698	0.999042	0.000416317	Trip13
ENSRNOT00000022635	291.941	-0.0872428	0.115585	-0.754792	0.450374	0.999042	0.000416317	Slc12a7
ENSRNOT00000078039	7.918	-0.00850061	0.0513592	-0.165513	0.86854	0.999042	0.000416317	Slc12a7
ENSRNOT00000016975	1.07634	0.0172518	0.0178489	0.966549	0.333769	0.999042	0.000416317	Irx4
ENSRNOT00000022790	143.5	0.116053	0.112377	1.03271	0.30174	0.999042	0.000416317	Adamts16
ENSRNOT00000023641	151.921	-0.0256923	0.115959	-0.221565	0.824653	0.999042	0.000416317	Nsun2
ENSRNOT00000047627	641.487	-0.0283549	0.0984811	-0.287922	0.773406	0.999042	0.000416317	Adcy2
ENSRNOT00000090406	41.2334	0.00975372	0.097588	0.099948	0.920386	0.999042	0.000416317	LOC102551340
ENSRNOT00000021471	638.569	0.107394	0.109832	0.977797	0.328175	0.999042	0.000416317	Plekhg1
ENSRNOT00000026564	1200.73	-0.0668279	0.0791654	-0.844156	0.398582	0.999042	0.000416317	Mthfd1l
ENSRNOT00000082133	0.0844443	-0.00312192	0.0171634	-0.181894	0.855666	0.999042	0.000416317	Esr1
ENSRNOT00000026350	0.272716	-0.00841864	0.0171634	-0.490501	0.623779	0.999042	0.000416317	Esr1
ENSRNOT00000081017	51.5407	0.0946767	0.0879305	1.07672	0.281605	0.999042	0.000416317	Esr1
ENSRNOT00000029416	45.2086	-0.0472106	0.0871494	-0.541721	0.588011	0.999042	0.000416317	Fbxo5
ENSRNOT00000024682	0.402656	0.0127683	0.0171634	0.743926	0.456921	0.999042	0.000416317	Oprm1
ENSRNOT00000083308	7.85604	0.0365492	0.0489766	0.746258	0.455511	0.999042	0.000416317	Oprm1
ENSRNOT00000088253	0.089695	0.00217481	0.0171634	0.126712	0.899168	0.999042	0.000416317	Oprm1
ENSRNOT00000078768	747.003	0.0389938	0.0928186	0.420107	0.674407	0.999042	0.000416317	Tfb1m
ENSRNOT00000022148	3.72274	-0.0659279	0.0497836	-1.32429	0.185407	0.999042	0.000416317	Nox3
ENSRNOT00000043521	1269.42	-0.128794	0.0967002	-1.33189	0.182897	0.999042	0.000416317	Zdhhc14
ENSRNOT00000075268	626.042	0.0232893	0.10237	0.227501	0.820034	0.999042	0.000416317	Snx9
ENSRNOT00000066798	2.82986	-0.0369197	0.0369447	-0.999322	0.317639	0.999042	0.000416317	Synj2
ENSRNOT00000068476	0.406534	-0.0137154	0.0171634	-0.799108	0.424228	0.999042	0.000416317	Synj2
ENSRNOT00000024412	1651.99	-0.0420379	0.113958	-0.36889	0.71221	0.999042	0.000416317	Tulp4
ENSRNOT00000046746	404.424	-0.0532955	0.102019	-0.522409	0.601386	0.999042	0.000416317	Ezr
ENSRNOT00000067916	211.42	-0.112358	0.111357	-1.00899	0.31298	0.999042	0.000416317	Rsph3
ENSRNOT00000020100	28.829	0.0389451	0.0760615	0.512021	0.608636	0.999042	0.000416317	Mas1
ENSRNOT00000037369	26.3608	0.048888	0.0663677	0.736623	0.461352	0.999042	0.000416317	Slc22a3
ENSRNOT00000084317	13.2087	0.0769183	0.0771113	0.997498	0.318523	0.999042	0.000416317	Map3k4
ENSRNOT00000024213	145.407	-0.108456	0.115086	-0.942393	0.345991	0.999042	0.000416317	Agpat4
ENSRNOT00000089149	8.82047	0.0552836	0.0597603	0.925088	0.35492	0.999042	0.000416317	Qk
ENSRNOT00000035402	24.778	0.143767	0.0848116	1.69513	0.0900506	0.999042	0.000416317	Qk
ENSRNOT00000023290	0.870715	0.0165101	0.0196388	0.840689	0.400522	0.999042	0.000416317	Qk
ENSRNOT00000086441	0.472241	0.00983772	0.0171886	0.572339	0.567092	0.999042	0.000416317	Qk
ENSRNOT00000017302	2.00765	-0.0143611	0.0236079	-0.60832	0.542975	0.999042	0.000416317	Ccr6
ENSRNOT00000032667	1104.45	0.0280023	0.111423	0.251315	0.801571	0.999042	0.000416317	Afdn
ENSRNOT00000021141	194.329	-0.199987	0.114253	-1.75038	0.0800523	0.999042	0.000416317	Wdr27
ENSRNOT00000066370	53.1485	-0.0523607	0.108321	-0.483383	0.628824	0.999042	0.000416317	Prdm9
ENSRNOT00000075401	3184.47	-0.0771862	0.0871357	-0.885816	0.375717	0.999042	0.000416317	Rgmb
ENSRNOT00000089298	18.9263	-0.0655097	0.0812178	-0.806593	0.419901	0.999042	0.000416317	LOC108348215
ENSRNOT00000086029	282.781	-0.161693	0.105602	-1.53116	0.12573	0.999042	0.000416317	LOC682206
ENSRNOT00000085010	1.04268	0.00100609	0.0179134	0.0561642	0.955211	0.999042	0.000416317	Tmc4
ENSRNOT00000084846	49.1375	0.0185869	0.0673742	0.275876	0.782643	0.999042	0.000416317	Tsen34l1
ENSRNOT00000081213	130.155	-0.124056	0.115946	-1.06994	0.284647	0.999042	0.000416317	LOC103691005
ENSRNOT00000086867	0.556789	0.00213958	0.0173016	0.123664	0.901582	0.999042	0.000416317	Vom2r12
ENSRNOT00000081724	0.751751	0.0167233	0.017585	0.950995	0.341607	0.999042	0.000416317	Vom2r12
ENSRNOT00000026204	245.762	0.0591427	0.113913	0.51919	0.603628	0.999042	0.000416317	Zfp329
ENSRNOT00000025808	50.6499	0.0187749	0.102654	0.182895	0.85488	0.999042	0.000416317	Sbk1
ENSRNOT00000043739	0.981999	-0.0114175	0.0181623	-0.628637	0.529587	0.999042	0.000416317	Nlrp4a
ENSRNOT00000055721	394.093	-0.0149844	0.113389	-0.13215	0.894866	0.999042	0.000416317	Usp29
ENSRNOT00000046152	0.337777	-0.011067	0.0171634	-0.644804	0.519054	0.999042	0.000416317	Nlrp4
ENSRNOT00000058900	30.4171	0.112579	0.080103	1.40543	0.159894	0.999042	0.000416317	Dnaaf3
ENSRNOT00000077719	0.670325	-0.0166246	0.0174806	-0.951029	0.34159	0.999042	0.000416317	Dnaaf3
ENSRNOT00000064178	25.8343	0.0500427	0.0677745	0.73837	0.460289	0.999042	0.000416317	Lig1
ENSRNOT00000019799	156.106	-0.120816	0.112876	-1.07034	0.284464	0.999042	0.000416317	Lig1
ENSRNOT00000017353	1089.26	0.179519	0.0777646	2.30849	0.0209718	0.999042	0.000416317	Ehd2
ENSRNOT00000058241	10.7988	0.0367521	0.0564727	0.650794	0.515179	0.999042	0.000416317	Zfp541
ENSRNOT00000020509	1810.27	-0.103107	0.0675398	-1.52661	0.126857	0.999042	0.000416317	Zc3h4
ENSRNOT00000090519	5979.2	-0.041812	0.0627081	-0.666772	0.504918	0.999042	0.000416317	Arhgap35
ENSRNOT00000022360	246.838	-0.0620378	0.0988485	-0.627604	0.530263	0.999042	0.000416317	Prkd2
ENSRNOT00000037086	0.353071	-0.011067	0.0171634	-0.644804	0.519054	0.999042	0.000416317	Cgm4
ENSRNOT00000019814	2.47491	0.0104504	0.0366181	0.285388	0.775347	0.999042	0.000416317	Sympk
ENSRNOT00000084985	6.10235	0.0409695	0.0509934	0.803427	0.421728	0.999042	0.000416317	Sympk
ENSRNOT00000091687	4.84757	-0.0549498	0.0397086	-1.38382	0.166412	0.999042	0.000416317	Fosb
ENSRNOT00000072149	0.0744879	0.00217481	0.0171634	0.126712	0.899168	0.999042	0.000416317	Fosb
ENSRNOT00000023392	756.977	0.0393371	0.089555	0.439251	0.66048	0.999042	0.000416317	Mark4
ENSRNOT00000084882	8.4945	0.0760377	0.0557148	1.36477	0.172327	0.999042	0.000416317	Mark4
ENSRNOT00000074418	511.784	0.0276037	0.101554	0.271813	0.785765	0.999042	0.000416317	Gemin7
ENSRNOT00000026669	669.538	-0.101432	0.0911581	-1.1127	0.265836	0.999042	0.000416317	Smg9
ENSRNOT00000027578	1924.55	-0.0543851	0.0870266	-0.624925	0.53202	0.999042	0.000416317	Grik5
ENSRNOT00000027783	1297.21	0.0162603	0.104798	0.155158	0.876697	0.999042	0.000416317	Tmem145
ENSRNOT00000027995	1507.22	-0.12577	0.0878977	-1.43087	0.152468	0.999042	0.000416317	Bckdha
ENSRNOT00000078668	614.964	0.0598392	0.110782	0.54015	0.589093	0.999042	0.000416317	Axl
ENSRNOT00000051619	12.7327	0.00521904	0.0190974	0.273285	0.784634	0.999042	0.000416317	Cd177
ENSRNOT00000085245	0.394345	0.0127683	0.0171634	0.743926	0.456921	0.999042	0.000416317	Cyp2a3
ENSRNOT00000028322	0.172056	-0.00577028	0.0171634	-0.336198	0.736722	0.999042	0.000416317	Ltbp4
ENSRNOT00000057120	2.2491	-0.0228202	0.0250045	-0.912644	0.36143	0.999042	0.000416317	Fcgbpl1
ENSRNOT00000093347	18.164	0.0464148	0.0830378	0.55896	0.576189	0.999042	0.000416317	Pak4
ENSRNOT00000093747	16.7724	-0.0686126	0.0787097	-0.871717	0.383363	0.999042	0.000416317	Pak4
ENSRNOT00000093740	0.838912	-0.0169931	0.0176754	-0.961401	0.336351	0.999042	0.000416317	Supt5h
ENSRNOT00000093383	98.7033	0.00500485	0.112716	0.0444023	0.964584	0.999042	0.000416317	Supt5h
ENSRNOT00000048905	1.85669	0.00225087	0.0253658	0.0887366	0.929291	0.999042	0.000416317	Supt5h
ENSRNOT00000042207	857.882	0.0503477	0.102391	0.491718	0.622919	0.999042	0.000416317	Sipa1l3
ENSRNOT00000073521	0.774076	0.0167849	0.0176159	0.952828	0.340677	0.999042	0.000416317	Zfp84
ENSRNOT00000072689	3.11095	-0.00404617	0.0368817	-0.109707	0.912642	0.999042	0.000416317	Zfp74
ENSRNOT00000027837	64.5741	0.0537936	0.106336	0.505881	0.61294	0.999042	0.000416317	Map4k1
ENSRNOT00000072556	2.69747	0.00886154	0.0361857	0.244891	0.806541	0.999042	0.000416317	Zfp420
ENSRNOT00000080555	59.4833	0.0378937	0.106604	0.355461	0.722244	0.999042	0.000416317	Zfp382
ENSRNOT00000032363	468.839	0.0780882	0.107086	0.729211	0.465872	0.999042	0.000416317	Proser3
ENSRNOT00000044678	8.64786	-0.0268256	0.0647937	-0.414015	0.678863	0.999042	0.000416317	Lsr
ENSRNOT00000052376	1.02383	-0.0112203	0.0178211	-0.629607	0.528952	0.999042	0.000416317	Apbh
ENSRNOT00000028674	318.586	-0.0735777	0.111751	-0.658407	0.510276	0.999042	0.000416317	Pdcd2l
ENSRNOT00000037700	503.471	0.0230534	0.113862	0.202467	0.839551	0.999042	0.000416317	Chst8
ENSRNOT00000072819	250.025	-0.0997148	0.112439	-0.886835	0.375168	0.999042	0.000416317	Clip3
ENSRNOT00000056583	1.3571	-0.0189839	0.0200412	-0.947243	0.343515	0.999042	0.000416317	Wdr88
ENSRNOT00000016148	187.687	-0.124332	0.115753	-1.07411	0.282773	0.999042	0.000416317	Rhpn2
ENSRNOT00000017021	56.8452	-0.11848	0.109437	-1.08264	0.278968	0.999042	0.000416317	Tdrd12
ENSRNOT00000039115	949.08	0.081418	0.0813873	1.00038	0.317128	0.999042	0.000416317	Dpy19l3
ENSRNOT00000023671	542.789	0.0416707	0.0976053	0.42693	0.66943	0.999042	0.000416317	Vstm2b
ENSRNOT00000024170	0.832269	0.0134158	0.0176777	0.758912	0.447905	0.999042	0.000416317	Siglecl1
ENSRNOT00000023732	0.17939	0.00482317	0.0171634	0.281016	0.778698	0.999042	0.000416317	Vom2r37
ENSRNOT00000056515	0.587317	0.0162549	0.0173468	0.93705	0.348733	0.999042	0.000416317	Vom2r37
ENSRNOT00000026251	1821.72	0.00407273	0.0918845	0.0443245	0.964646	0.999042	0.000416317	Syt3
ENSRNOT00000026599	58.1389	0.0075209	0.0468759	0.160443	0.872532	0.999042	0.000416317	Spib
ENSRNOT00000020304	10373.1	-0.0969792	0.0598326	-1.62084	0.105052	0.999042	0.000416317	Ap2a1
ENSRNOT00000079189	11.4057	0.0343941	0.066145	0.519981	0.603077	0.999042	0.000416317	Nosip
ENSRNOT00000037998	63.3364	-0.0112992	0.111621	-0.101228	0.91937	0.999042	0.000416317	Kash5
ENSRNOT00000041513	1088.72	-0.133687	0.0912912	-1.4644	0.143084	0.999042	0.000416317	Trpm4
ENSRNOT00000028315	10261.1	0.0552398	0.0659495	0.837607	0.402251	0.999042	0.000416317	Ftl1
ENSRNOT00000028615	26.2031	0.0170922	0.0788525	0.216761	0.828394	0.999042	0.000416317	Grin2d
ENSRNOT00000042115	172.484	0.0379275	0.11401	0.332668	0.739385	0.999042	0.000416317	Abcc6
ENSRNOT00000028685	517.693	-0.0150203	0.104144	-0.144227	0.885321	0.999042	0.000416317	Kcnj11
ENSRNOT00000067392	8.28812	-0.0365013	0.0493679	-0.739373	0.45968	0.999042	0.000416317	Ush1c
ENSRNOT00000015352	450.572	-0.0675865	0.10423	-0.648439	0.516701	0.999042	0.000416317	Sergef
ENSRNOT00000035512	13.4715	0.0208824	0.0276787	0.754459	0.450573	0.999042	0.000416317	E2f8
ENSRNOT00000079655	12.5289	-0.0908853	0.0603325	-1.50641	0.131962	0.999042	0.000416317	Prmt3
ENSRNOT00000022499	218.802	-0.0781386	0.113151	-0.69057	0.489836	0.999042	0.000416317	Gas2
ENSRNOT00000082582	1.79839	0.0334999	0.0313335	1.06914	0.285007	0.999042	0.000416317	Gas2
ENSRNOT00000093306	1.71669	0.0239073	0.028851	0.828647	0.407304	0.999042	0.000416317	Gabra5
ENSRNOT00000014573	3.20197	0.0384431	0.0264492	1.45347	0.146093	0.999042	0.000416317	Gabra5
ENSRNOT00000090796	0.35878	0.0101199	0.0171634	0.589623	0.555444	0.999042	0.000416317	Herc2
ENSRNOT00000019498	16.4945	0.0101934	0.0287009	0.355158	0.722471	0.999042	0.000416317	Oca2
ENSRNOT00000021366	708.516	0.0465595	0.104319	0.446318	0.655367	0.999042	0.000416317	Ube3a
ENSRNOT00000082487	530.313	0.10931	0.115715	0.944647	0.344839	0.999042	0.000416317	Chrna7
ENSRNOT00000051883	0.0822773	-0.00312192	0.0171634	-0.181894	0.855666	0.999042	0.000416317	Chrna7
ENSRNOT00000021068	1112.07	-0.0408717	0.0830866	-0.491916	0.622779	0.999042	0.000416317	Otud7a
ENSRNOT00000021262	10.6295	0.0590778	0.0596421	0.990538	0.321911	0.999042	0.000416317	Trpm1
ENSRNOT00000021530	853.134	0.115797	0.108136	1.07085	0.284238	0.999042	0.000416317	Mtmr10
ENSRNOT00000022049	4956.1	-0.0423616	0.0713316	-0.593868	0.5526	0.999042	0.000416317	Apba2
ENSRNOT00000087332	46.7126	-0.0161981	0.0960736	-0.168601	0.86611	0.999042	0.000416317	Tjp1
ENSRNOT00000016959	715.105	-0.034059	0.0819879	-0.415415	0.677838	0.999042	0.000416317	Lrrk1
ENSRNOT00000049340	1.83189	-0.00819551	0.0258072	-0.317567	0.750813	0.999042	0.000416317	Cers3
ENSRNOT00000072915	536.468	-0.0329155	0.115185	-0.285762	0.775061	0.999042	0.000416317	Mef2a
ENSRNOT00000070864	0.17939	0.00482317	0.0171634	0.281016	0.778698	0.999042	0.000416317	Mef2a
ENSRNOT00000033858	1282.7	-0.0473172	0.0896158	-0.528	0.597499	0.999042	0.000416317	Lrrc28
ENSRNOT00000050832	110.349	-0.0330775	0.112011	-0.295307	0.76776	0.999042	0.000416317	Synm
ENSRNOT00000046645	225.128	-0.139812	0.114139	-1.22493	0.220602	0.999042	0.000416317	Mctp2
ENSRNOT00000068766	205.123	0.079751	0.114926	0.693933	0.487724	0.999042	0.000416317	Rgma
ENSRNOT00000082564	332.721	0.112462	0.10437	1.07754	0.281241	0.999042	0.000416317	Slco3a1
ENSRNOT00000076340	3.51859	0.0203104	0.0380438	0.533868	0.593433	0.999042	0.000416317	Slco3a1
ENSRNOT00000075893	0.529607	-0.0160472	0.017229	-0.931406	0.351643	0.999042	0.000416317	Slco3a1
ENSRNOT00000014802	2722.48	-0.0679878	0.079873	-0.851198	0.394659	0.999042	0.000416317	Akap13
ENSRNOT00000041839	7.30987	0.110383	0.0684507	1.61259	0.106833	0.999042	0.000416317	Ntrk3
ENSRNOT00000025536	48.0473	0.0537119	0.106578	0.503967	0.614285	0.999042	0.000416317	Ntrk3
ENSRNOT00000047848	1.5824	0.0198222	0.0250137	0.792454	0.428096	0.999042	0.000416317	Acan
ENSRNOT00000023506	792.958	-0.114934	0.105645	-1.08793	0.276627	0.999042	0.000416317	Abhd2
ENSRNOT00000050759	255.517	0.103718	0.0996684	1.04063	0.298047	0.999042	0.000416317	Fanci
ENSRNOT00000031783	20.3519	0.157871	0.072514	2.17712	0.0294719	0.999042	0.000416317	Ticrr
ENSRNOT00000064034	585.009	0.0139042	0.0926462	0.150078	0.880703	0.999042	0.000416317	Zfp710
ENSRNOT00000017862	822.82	0.0269724	0.0893184	0.30198	0.762667	0.999042	0.000416317	Vps33b
ENSRNOT00000089591	3.47427	0.0607588	0.0380444	1.59705	0.110254	0.999042	0.000416317	Crtc3
ENSRNOT00000015948	0.416514	-0.0137154	0.0171634	-0.799108	0.424228	0.999042	0.000416317	Crtc3
ENSRNOT00000015218	981.976	0.0941963	0.094027	1.0018	0.31644	0.999042	0.000416317	Sec11a
ENSRNOT00000091569	1442.62	0.0615954	0.0820833	0.750401	0.453013	0.999042	0.000416317	Zfp592
ENSRNOT00000025797	344.795	0.164734	0.113516	1.4512	0.146725	0.999042	0.000416317	Pde8a
ENSRNOT00000026009	29.4781	-0.0395016	0.0783191	-0.504367	0.614003	0.999042	0.000416317	Cpeb1
ENSRNOT00000078916	0.253333	-0.00841864	0.0171634	-0.490501	0.623779	0.999042	0.000416317	Fsd2
ENSRNOT00000087785	361.468	-0.00578726	0.111991	-0.0516762	0.958787	0.999042	0.000416317	Homer2
ENSRNOT00000079989	78.9751	0.0499189	0.112152	0.4451	0.656247	0.999042	0.000416317	Sh3gl3
ENSRNOT00000032106	594.414	0.0924182	0.103579	0.892247	0.37226	0.999042	0.000416317	Adamtsl3
ENSRNOT00000039748	277.273	-0.178116	0.107429	-1.65799	0.097319	0.999042	0.000416317	Mex3b
ENSRNOT00000036343	498.738	-0.12829	0.115862	-1.10726	0.268181	0.999042	0.000416317	Cemip
ENSRNOT00000017362	622.323	0.102176	0.0904013	1.13025	0.258372	0.999042	0.000416317	Abhd17c
ENSRNOT00000017636	2077.75	-0.00849904	0.0806469	-0.105386	0.91607	0.999042	0.000416317	Arnt2
ENSRNOT00000074040	0.759999	-0.0168382	0.0175938	-0.957054	0.33854	0.999042	0.000416317	LOC100911002
ENSRNOT00000018990	10.579	-0.0139495	0.0442568	-0.315195	0.752614	0.999042	0.000416317	Nox4
ENSRNOT00000050639	0.17939	0.00482317	0.0171634	0.281016	0.778698	0.999042	0.000416317	Grm5
ENSRNOT00000080927	0.830047	0.0104272	0.0176769	0.589877	0.555273	0.999042	0.000416317	Prss23
ENSRNOT00000023329	10.4752	0.0241463	0.0690154	0.349868	0.726438	0.999042	0.000416317	Me3
ENSRNOT00000087067	2.64657	0.0429881	0.0340038	1.26421	0.206154	0.999042	0.000416317	Me3
ENSRNOT00000092945	2142.27	0.130222	0.0772326	1.6861	0.0917756	0.999042	0.000416317	Picalm
ENSRNOT00000055401	1132.06	-0.0670522	0.110986	-0.60415	0.545744	0.999042	0.000416317	Dlg2
ENSRNOT00000031974	9.71231	-0.0430851	0.0513687	-0.838743	0.401614	0.999042	0.000416317	Ddias
ENSRNOT00000078300	93.2525	-0.0418152	0.115904	-0.360773	0.718269	0.999042	0.000416317	Nars2
ENSRNOT00000015784	0.340452	0.0101199	0.0171634	0.589623	0.555444	0.999042	0.000416317	Nars2
ENSRNOT00000016361	781.422	0.0344122	0.0908585	0.378745	0.704877	0.999042	0.000416317	Gab2
ENSRNOT00000037050	373.419	0.109581	0.114278	0.958895	0.337611	0.999042	0.000416317	Rsf1
ENSRNOT00000049321	23.7267	-0.065825	0.0759433	-0.866765	0.386071	0.999042	0.000416317	Pak1
ENSRNOT00000034886	143.88	0.0430479	0.115836	0.371627	0.71017	0.999042	0.000416317	Gdpd4
ENSRNOT00000019053	27.3023	-0.050889	0.0792258	-0.642329	0.52066	0.999042	0.000416317	Myo7a
ENSRNOT00000019987	1723.95	0.0528431	0.0915974	0.576906	0.564003	0.999042	0.000416317	Acer3
ENSRNOT00000020520	216.42	0.0982623	0.115757	0.848868	0.395955	0.999042	0.000416317	Lrrc32
ENSRNOT00000022176	1641.84	-0.0210188	0.0634563	-0.331233	0.740468	0.999042	0.000416317	Uvrag
ENSRNOT00000034389	8260.59	-0.0553172	0.0772418	-0.716156	0.473895	0.999042	0.000416317	Map6
ENSRNOT00000031908	0.467113	0.00433853	0.0171812	0.252517	0.800642	0.999042	0.000416317	Xrra1
ENSRNOT00000087818	7.88763	-0.0537281	0.0452555	-1.18722	0.235142	0.999042	0.000416317	Xrra1
ENSRNOT00000024803	106.729	0.0148908	0.111717	0.13329	0.893964	0.999042	0.000416317	Chrdl2
ENSRNOT00000022963	5847.17	-0.0143243	0.068034	-0.210546	0.833242	0.999042	0.000416317	Pgm2l1
ENSRNOT00000023802	607.33	-0.190268	0.0940334	-2.02341	0.0430312	0.999042	0.000416317	C2cd3
ENSRNOT00000025827	4107.24	-0.0333776	0.087034	-0.383501	0.701348	0.999042	0.000416317	Fam168a
ENSRNOT00000091822	0.595903	0.0163131	0.0173766	0.938795	0.347836	0.999042	0.000416317	Fchsd2
ENSRNOT00000042524	475.041	0.00708822	0.105786	0.0670055	0.946577	0.999042	0.000416317	Fchsd2
ENSRNOT00000026586	61.5372	0.0349113	0.0978354	0.356837	0.721214	0.999042	0.000416317	Pde2a
ENSRNOT00000079846	4.74354	0.0082127	0.0438121	0.187453	0.851306	0.999042	0.000416317	Clpb
ENSRNOT00000027321	376.761	-0.0745439	0.10211	-0.730034	0.46537	0.999042	0.000416317	Rnf121
ENSRNOT00000027575	1005.49	-0.0426715	0.093537	-0.456199	0.648247	0.999042	0.000416317	Nup98
ENSRNOT00000027590	12.2348	-0.00721262	0.0617206	-0.116859	0.906972	0.999042	0.000416317	Nup98
ENSRNOT00000088370	204.954	0.0848011	0.114937	0.737806	0.460632	0.999042	0.000416317	Stim1
ENSRNOT00000092882	1.46553	-0.00950417	0.0242382	-0.392115	0.694974	0.999042	0.000416317	Stim1
ENSRNOT00000019913	5.65758	0.0119746	0.0429711	0.278666	0.780501	0.999042	0.000416317	Hbb-b1
ENSRNOT00000022733	0.63372	-0.0165335	0.0174322	-0.948446	0.342903	0.999042	0.000416317	Olr141
ENSRNOT00000082645	1.85247	-0.00236515	0.0250371	-0.0944657	0.924739	0.999042	0.000416317	Trim5
ENSRNOT00000024077	4.46583	0.0189176	0.0449446	0.42091	0.673821	0.999042	0.000416317	Cckbr
ENSRNOT00000024402	2793.76	-0.147979	0.0703117	-2.10462	0.0353245	0.999042	0.000416317	Apbb1
ENSRNOT00000076783	4.91498	-0.0512307	0.0359915	-1.42341	0.154617	0.999042	0.000416317	Dnhd1
ENSRNOT00000081667	1.93427	-0.00753433	0.0255245	-0.295181	0.767856	0.999042	0.000416317	Dnhd1
ENSRNOT00000026607	2118.11	-0.242791	0.0943919	-2.57216	0.0101065	0.999042	0.000416317	Syt9
ENSRNOT00000047831	130.731	0.121168	0.115884	1.0456	0.295745	0.999042	0.000416317	Ppfibp2
ENSRNOT00000021017	3597.19	-0.0402187	0.0700609	-0.574054	0.565932	0.999042	0.000416317	Eif3f
ENSRNOT00000020137	1896.34	-0.142474	0.0660134	-2.15825	0.0309082	0.999042	0.000416317	Ric3
ENSRNOT00000019597	0.35878	0.0101199	0.0171634	0.589623	0.555444	0.999042	0.000416317	Stk33
ENSRNOT00000064902	1277.55	0.0819705	0.0885007	0.926214	0.354335	0.999042	0.000416317	Dennd2b
ENSRNOT00000086349	0.35878	0.0101199	0.0171634	0.589623	0.555444	0.999042	0.000416317	Scube2
ENSRNOT00000017485	7144.34	0.100512	0.0653687	1.53761	0.124143	0.999042	0.000416317	Dennd5a
ENSRNOT00000013733	346.796	-0.11654	0.100911	-1.15488	0.24814	0.999042	0.000416317	Zfp143
ENSRNOT00000077125	4.47025	-0.0262104	0.040962	-0.639872	0.522256	0.999042	0.000416317	Sbf2
ENSRNOT00000024561	747.88	0.0332291	0.110172	0.301611	0.762949	0.999042	0.000416317	rnf141
ENSRNOT00000024060	398.563	0.0207662	0.108102	0.192098	0.847666	0.999042	0.000416317	Irag1
ENSRNOT00000022984	2603.48	-0.171155	0.0862862	-1.98357	0.0473038	0.999042	0.000416317	Galnt18
ENSRNOT00000022301	5233.77	-0.128681	0.0754468	-1.70558	0.088086	0.999042	0.000416317	Dkk3
ENSRNOT00000081595	343.398	-0.0119876	0.100937	-0.118763	0.905463	0.999042	0.000416317	Mical2
ENSRNOT00000021671	5453.19	-0.00696438	0.0702996	-0.0990672	0.921085	0.999042	0.000416317	Parva
ENSRNOT00000021020	8.63849	0.0550442	0.0583646	0.943111	0.345624	0.999042	0.000416317	Tead1
ENSRNOT00000090042	23.5197	0.0844707	0.0756882	1.11604	0.264407	0.999042	0.000416317	Tead1
ENSRNOT00000046313	450.817	-0.0945151	0.115429	-0.818815	0.412892	0.999042	0.000416317	Arntl
ENSRNOT00000018532	0.519834	-0.0106952	0.0172225	-0.620999	0.534601	0.999042	0.000416317	Far1
ENSRNOT00000076430	1484.3	0.131182	0.103312	1.26977	0.204168	0.999042	0.000416317	Far1
ENSRNOT00000092099	1254.77	0.0142026	0.106648	0.133172	0.894057	0.999042	0.000416317	Spon1
ENSRNOT00000087612	0.164555	-0.00577028	0.0171634	-0.336198	0.736722	0.999042	0.000416317	Spon1
ENSRNOT00000015498	574.859	0.0454561	0.109135	0.416511	0.677036	0.999042	0.000416317	Pde3b
ENSRNOT00000086681	913.235	0.184012	0.111978	1.64328	0.100325	0.999042	0.000416317	Plekha7
ENSRNOT00000064706	2.78822	0.0133926	0.0280143	0.478063	0.632606	0.999042	0.000416317	Plekha7
ENSRNOT00000048020	0.0822773	-0.00312192	0.0171634	-0.181894	0.855666	0.999042	0.000416317	Sox6
ENSRNOT00000079072	0.465836	-0.00573113	0.017184	-0.333515	0.738745	0.999042	0.000416317	Sox6
ENSRNOT00000082738	27.7474	0.0290812	0.0679693	0.427858	0.668754	0.999042	0.000416317	Xylt1
ENSRNOT00000022800	777.138	0.0371179	0.0928845	0.399614	0.689441	0.999042	0.000416317	Tmc7
ENSRNOT00000083863	2.68219	-0.00869229	0.0301167	-0.28862	0.772872	0.999042	0.000416317	Vps35l
ENSRNOT00000055096	35.0464	0.1042	0.100672	1.03505	0.300647	0.999042	0.000416317	Iqck
ENSRNOT00000032796	85.2627	-0.0666041	0.11368	-0.585891	0.557949	0.999042	0.000416317	Gpr139
ENSRNOT00000020039	23.3048	0.117633	0.0820048	1.43446	0.151441	0.999042	0.000416317	Acsm3
ENSRNOT00000019167	347.176	-0.0551512	0.112053	-0.49219	0.622585	0.999042	0.000416317	Dcun1d3
ENSRNOT00000001933	4.00277	0.0222024	0.0358969	0.618504	0.536243	0.999042	0.000416317	Abca16
ENSRNOT00000036175	34.8981	0.0865267	0.0957347	0.903818	0.366092	0.999042	0.000416317	Vwa3a
ENSRNOT00000039186	849.68	0.120891	0.106051	1.13993	0.254316	0.999042	0.000416317	Mettl9
ENSRNOT00000023773	3385.86	-0.0730871	0.0796277	-0.91786	0.358692	0.999042	0.000416317	Hs3st2
ENSRNOT00000082927	72.6347	-0.0425159	0.0941673	-0.451493	0.651634	0.999042	0.000416317	Usp31
ENSRNOT00000071946	136.799	0.0492767	0.110589	0.445585	0.655897	0.999042	0.000416317	Ears2
ENSRNOT00000016442	470.665	-0.137368	0.10608	-1.29495	0.195337	0.999042	0.000416317	Prkcb
ENSRNOT00000078705	11.9393	-0.0327906	0.0646734	-0.507019	0.612141	0.999042	0.000416317	Prkcb
ENSRNOT00000016632	475.209	0.0278445	0.104027	0.267665	0.788957	0.999042	0.000416317	Cacng3
ENSRNOT00000090172	0.079215	-0.00312192	0.0171634	-0.181894	0.855666	0.999042	0.000416317	Slc5a11
ENSRNOT00000066652	0.176536	-0.00577028	0.0171634	-0.336198	0.736722	0.999042	0.000416317	LOC100271845
ENSRNOT00000089464	4.02715	0.0180022	0.0377235	0.477213	0.63321	0.999042	0.000416317	Nsmce1
ENSRNOT00000055034	1.83061	-0.0208313	0.0216255	-0.963278	0.335408	0.999042	0.000416317	Nsmce1
ENSRNOT00000021690	27.1243	0.0299907	0.0703493	0.426312	0.66988	0.999042	0.000416317	Il21r
ENSRNOT00000022502	2479.29	-0.0448152	0.087923	-0.50971	0.610255	0.999042	0.000416317	Xpo6
ENSRNOT00000090200	177.345	0.0696364	0.115905	0.600807	0.547969	0.999042	0.000416317	Nfatc2ip
ENSRNOT00000068529	551.963	0.1134	0.110812	1.02335	0.30614	0.999042	0.000416317	Atxn2l
ENSRNOT00000064985	258.643	-0.0499086	0.115809	-0.430957	0.666499	0.999042	0.000416317	Taok2
ENSRNOT00000081291	664.068	-0.0796784	0.110505	-0.721039	0.470886	0.999042	0.000416317	Taok2
ENSRNOT00000027360	2020.74	-0.0238225	0.0912888	-0.260958	0.794125	0.999042	0.000416317	Mvp
ENSRNOT00000055013	74.8245	0.0729039	0.0639051	1.14082	0.253947	0.999042	0.000416317	Spn
ENSRNOT00000024074	106.993	0.190048	0.115231	1.64928	0.0990897	0.999042	0.000416317	Dctpp1
ENSRNOT00000052100	183.149	0.0913306	0.111894	0.816225	0.414371	0.999042	0.000416317	Zfp764
ENSRNOT00000072389	3599.48	0.0618526	0.0558575	1.10733	0.268152	0.999042	0.000416317	Srcap
ENSRNOT00000086003	0.680472	-0.00358472	0.0174977	-0.204868	0.837675	0.999042	0.000416317	Itgam
ENSRNOT00000085336	1.47295	0.0238592	0.0209447	1.13916	0.254638	0.999042	0.000416317	Itgam
ENSRNOT00000027644	577.433	0.142843	0.0956776	1.49296	0.135447	0.999042	0.000416317	Mcmbp
ENSRNOT00000022253	0.336725	-0.00577028	0.0171634	-0.336198	0.736722	0.999042	0.000416317	Fgfr2
ENSRNOT00000067315	10.9543	0.0254298	0.0687369	0.369958	0.711413	0.999042	0.000416317	Ate1
ENSRNOT00000079342	16.5363	0.0569728	0.0591962	0.962439	0.335829	0.999042	0.000416317	Ate1
ENSRNOT00000027836	1514.88	0.050472	0.080316	0.628418	0.52973	0.999042	0.000416317	Plekha1
ENSRNOT00000078244	0.586776	-0.0163726	0.0173462	-0.943869	0.345236	0.999042	0.000416317	Plekha1
ENSRNOT00000027999	674.866	0.026211	0.110115	0.238034	0.811855	0.999042	0.000416317	Acadsb
ENSRNOT00000027681	399.471	0.0120444	0.115543	0.104242	0.916977	0.999042	0.000416317	Plpp4
ENSRNOT00000028020	50.4285	-0.0502548	0.111225	-0.451828	0.651393	0.999042	0.000416317	Bub3
ENSRNOT00000051853	355.108	-0.00575892	0.0837929	-0.068728	0.945206	0.999042	0.000416317	Cpxm2
ENSRNOT00000022904	0.168889	-0.00577028	0.0171634	-0.336198	0.736722	0.999042	0.000416317	Nkx1-2
ENSRNOT00000086830	1005.56	-0.0590466	0.0703889	-0.838863	0.401546	0.999042	0.000416317	Fam53b
ENSRNOT00000077956	31.0406	-0.012732	0.095765	-0.132951	0.894232	0.999042	0.000416317	Fam53b
ENSRNOT00000023214	1342.76	0.0143246	0.0914863	0.156577	0.875578	0.999042	0.000416317	Abraxas2
ENSRNOT00000023257	703.022	-0.0720725	0.0880361	-0.81867	0.412975	0.999042	0.000416317	Zranb1
ENSRNOT00000024355	318.818	-0.0628485	0.104718	-0.600167	0.548395	0.999042	0.000416317	Bccip
ENSRNOT00000081610	13.5997	-0.0298438	0.0534229	-0.558634	0.576412	0.999042	0.000416317	Fank1
ENSRNOT00000024974	53.5926	-0.00972905	0.0838352	-0.11605	0.907613	0.999042	0.000416317	Adam12
ENSRNOT00000054897	1594.19	0.0842378	0.090033	0.935633	0.349462	0.999042	0.000416317	Dock1
ENSRNOT00000021537	314.021	-0.185266	0.107406	-1.72492	0.0845414	0.999042	0.000416317	Mgmt
ENSRNOT00000021702	2132.01	-0.2512	0.0802567	-3.12995	0.00174835	0.999042	0.000416317	Ebf3
ENSRNOT00000031734	286.878	-0.086057	0.107375	-0.801461	0.422865	0.999042	0.000416317	Tcerg1l
ENSRNOT00000030461	513.009	0.0875535	0.0943225	0.928235	0.353285	0.999042	0.000416317	Jakmip3
ENSRNOT00000049631	39.9278	-0.173137	0.105746	-1.63729	0.10157	0.999042	0.000416317	Lrrc27
ENSRNOT00000023610	6.64256	-0.0173416	0.0544839	-0.318289	0.750266	0.999042	0.000416317	Lrrc27
ENSRNOT00000085921	433.929	-0.0338892	0.0986131	-0.343658	0.731103	0.999042	0.000416317	Adgra1
ENSRNOT00000024573	2154.19	-0.0110631	0.0713785	-0.154993	0.876827	0.999042	0.000416317	Tubgcp2
ENSRNOT00000064501	983.022	-0.0137265	0.0802647	-0.171015	0.864212	0.999042	0.000416317	Paox
ENSRNOT00000078080	0.521415	0.0159362	0.0172426	0.924232	0.355365	0.999042	0.000416317	Cyp2e1
ENSRNOT00000016883	0.079215	-0.00312192	0.0171634	-0.181894	0.855666	0.999042	0.000416317	Cyp2e1
ENSRNOT00000019642	3389.21	-0.0478792	0.0750421	-0.638031	0.523454	0.999042	0.000416317	Psmd13
ENSRNOT00000026215	0.16891	-0.000473552	0.0171634	-0.0275909	0.977988	0.999042	0.000416317	Chid1
ENSRNOT00000048817	1538.27	-0.113533	0.0851756	-1.33293	0.182555	0.999042	0.000416317	Deaf1
ENSRNOT00000064254	1117.2	-0.0746274	0.0914894	-0.815695	0.414675	0.999042	0.000416317	Ap2a2
ENSRNOT00000085125	0.329109	-0.011067	0.0171634	-0.644804	0.519054	0.999042	0.000416317	Ap2a2
ENSRNOT00000046344	5568.43	-0.0452345	0.0682898	-0.66239	0.507721	0.999042	0.000416317	Tollip
ENSRNOT00000040850	5.94459	0.0130966	0.0390417	0.335452	0.737284	0.999042	0.000416317	Trpm5
ENSRNOT00000027875	8.2043	0.0552798	0.0484183	1.14171	0.253573	0.999042	0.000416317	Kcnq1
ENSRNOT00000078944	0.17939	0.00482317	0.0171634	0.281016	0.778698	0.999042	0.000416317	Cdkn1c
ENSRNOT00000050721	1165.58	-0.00225544	0.073199	-0.0308124	0.975419	0.999042	0.000416317	Cars
ENSRNOT00000071484	4.77722	-0.0614031	0.0378417	-1.62263	0.104668	0.999042	0.000416317	Shank2
ENSRNOT00000092516	0.31686	-0.011067	0.0171634	-0.644804	0.519054	0.999042	0.000416317	Shank2
ENSRNOT00000078810	0.15843	-0.00577028	0.0171634	-0.336198	0.736722	0.999042	0.000416317	Ppfia1
ENSRNOT00000042579	0.874039	-0.000659198	0.0177085	-0.0372248	0.970306	0.999042	0.000416317	LOC100364769
ENSRNOT00000090653	0.522369	0.015945	0.0172437	0.924686	0.355129	0.999042	0.000416317	Ano1
ENSRNOT00000028329	1.25062	-0.00778756	0.0188713	-0.412667	0.679851	0.999042	0.000416317	Ano1
ENSRNOT00000019652	5595.8	-0.104901	0.0631289	-1.66169	0.0965752	0.999042	0.000416317	Cpt1a
ENSRNOT00000065950	859.488	0.0873848	0.0887318	0.98482	0.324713	0.999042	0.000416317	Ppp6r3
ENSRNOT00000020886	8.33552	-0.107076	0.0623406	-1.7176	0.0858696	0.999042	0.000416317	Ppp6r3
ENSRNOT00000022213	677.43	0.0255031	0.104212	0.244724	0.80667	0.999042	0.000416317	Lrp5
ENSRNOT00000022486	1366.68	0.102521	0.096125	1.06654	0.286181	0.999042	0.000416317	Kmt5b
ENSRNOT00000026316	0.322125	0.0101199	0.0171634	0.589623	0.555444	0.999042	0.000416317	Pc
ENSRNOT00000027258	84.3365	-0.0776357	0.0561412	-1.38286	0.166707	0.999042	0.000416317	Brms1
ENSRNOT00000075365	48.9367	0.0695508	0.0951694	0.730811	0.464895	0.999042	0.000416317	Tmem151a
ENSRNOT00000027632	1120.88	-0.106935	0.0883873	-1.20985	0.226337	0.999042	0.000416317	Pacs1
ENSRNOT00000080520	18.4432	-0.0686285	0.0902947	-0.76005	0.447225	0.999042	0.000416317	Efemp2
ENSRNOT00000032387	1382.76	0.0152177	0.100119	0.151996	0.87919	0.999042	0.000416317	Scyl1
ENSRNOT00000028525	4.29472	-0.0472005	0.0340941	-1.38442	0.16623	0.999042	0.000416317	Arl2
ENSRNOT00000028646	179.101	0.14707	0.108048	1.36115	0.173466	0.999042	0.000416317	Rasgrp2
ENSRNOT00000054828	58.3257	-0.109016	0.0852664	-1.27854	0.201061	0.999042	0.000416317	Nrxn2
ENSRNOT00000031227	1.29673	-0.00313926	0.0214596	-0.146287	0.883695	0.999042	0.000416317	Nrxn2
ENSRNOT00000028651	1047.4	-0.0257891	0.104718	-0.246271	0.805473	0.999042	0.000416317	Nrxn2
ENSRNOT00000028687	4449.28	-0.0670362	0.0798443	-0.839586	0.40114	0.999042	0.000416317	Prdx5
ENSRNOT00000091465	72.1888	0.043413	0.105509	0.411464	0.680732	0.999042	0.000416317	Macrod1
ENSRNOT00000028749	17.3367	-0.113879	0.085823	-1.3269	0.184541	0.999042	0.000416317	Macrod1
ENSRNOT00000091990	796.286	-0.0137407	0.0901095	-0.152489	0.878801	0.999042	0.000416317	Mark2
ENSRNOT00000028785	1991.95	-0.0898603	0.0903775	-0.994278	0.320088	0.999042	0.000416317	Rtn3
ENSRNOT00000051289	0.176536	-0.00577028	0.0171634	-0.336198	0.736722	0.999042	0.000416317	Ust5r
ENSRNOT00000024234	1.28175	-0.0185069	0.0197222	-0.938379	0.34805	0.999042	0.000416317	Slc22a25
ENSRNOT00000025196	4494.93	0.0537474	0.0626061	0.858501	0.390616	0.999042	0.000416317	Slc3a2
ENSRNOT00000036454	67.8599	-0.0257646	0.108469	-0.237529	0.812246	0.999042	0.000416317	Lrrn4cl
ENSRNOT00000027459	1745.44	0.150096	0.0731222	2.05267	0.0401048	0.999042	0.000416317	Asrgl1
ENSRNOT00000027693	2068.07	0.0484947	0.0998966	0.485449	0.627358	0.999042	0.000416317	Fads3
ENSRNOT00000074079	3.47438	-0.0500917	0.0341256	-1.46786	0.142141	0.999042	0.000416317	Vps37c
ENSRNOT00000084270	0.231253	0.00217481	0.0171634	0.126712	0.899168	0.999042	0.000416317	Vps37c
ENSRNOT00000054809	0.901882	-0.0123917	0.0219855	-0.563633	0.573004	0.999042	0.000416317	Cd6
ENSRNOT00000028347	0.155019	0.00482317	0.0171634	0.281016	0.778698	0.999042	0.000416317	Cd6
ENSRNOT00000063879	0.161062	0.00482317	0.0171634	0.281016	0.778698	0.999042	0.000416317	Ms4a8
ENSRNOT00000036564	0.502542	-0.0158548	0.0172002	-0.921784	0.356642	0.999042	0.000416317	Ms4a12
ENSRNOT00000032937	16.1725	0.0805532	0.0554409	1.45296	0.146236	0.999042	0.000416317	Ms4a6bl
ENSRNOT00000087140	36.834	0.120833	0.0801344	1.50788	0.131585	0.999042	0.000416317	Tle4
ENSRNOT00000019174	2889.97	-0.0677516	0.115893	-0.584603	0.558815	0.999042	0.000416317	Gnaq
ENSRNOT00000091814	0.269085	0.00747154	0.0171634	0.435319	0.663331	0.999042	0.000416317	Rorb
ENSRNOT00000017892	284.042	-0.124657	0.110499	-1.12813	0.259263	0.999042	0.000416317	Trpm6
ENSRNOT00000016871	6875.11	-0.0727809	0.0694279	-1.0483	0.294503	0.999042	0.000416317	Ostf1
ENSRNOT00000020201	4507.62	-0.0344667	0.0987505	-0.349028	0.727068	0.999042	0.000416317	Gna14
ENSRNOT00000014800	235.932	0.0479486	0.110706	0.433114	0.664932	0.999042	0.000416317	Vps13a
ENSRNOT00000016164	437.975	0.132315	0.0981241	1.34845	0.177515	0.999042	0.000416317	Pcsk5
ENSRNOT00000074939	297.143	-0.0566152	0.109362	-0.517685	0.604678	0.999042	0.000416317	Gcnt1
ENSRNOT00000023664	1344.27	0.178829	0.100972	1.77107	0.076549	0.999042	0.000416317	Anxa1
ENSRNOT00000087386	71.3087	0.00760912	0.0870638	0.087397	0.930356	0.999042	0.000416317	Cemip2
ENSRNOT00000067384	29.0243	-0.0153026	0.096152	-0.15915	0.873551	0.999042	0.000416317	Cemip2
ENSRNOT00000018521	1242.34	0.0174789	0.0973252	0.179593	0.857472	0.999042	0.000416317	Trpm3
ENSRNOT00000019367	1369.36	-0.0220623	0.107129	-0.205941	0.836837	0.999042	0.000416317	Klf9
ENSRNOT00000067796	307.196	0.0396595	0.115953	0.34203	0.732328	0.999042	0.000416317	Smc5
ENSRNOT00000054776	0.663109	-0.00100572	0.0174758	-0.0575496	0.954107	0.999042	0.000416317	RGD1560242
ENSRNOT00000020123	13258.4	-0.152275	0.089519	-1.70103	0.0889371	0.999042	0.000416317	Apba1
ENSRNOT00000091282	764.502	0.0451619	0.102337	0.441307	0.658991	0.999042	0.000416317	Fam189a2
ENSRNOT00000065921	1312.93	0.162004	0.107439	1.50788	0.131586	0.999042	0.000416317	Tjp2
ENSRNOT00000020763	62.0915	0.00876628	0.0956334	0.0916654	0.926964	0.999042	0.000416317	Pgm5
ENSRNOT00000015668	113.762	0.108971	0.111853	0.974232	0.329941	0.999042	0.000416317	Dock8
ENSRNOT00000067372	0.814518	-0.0057425	0.0176498	-0.325357	0.744911	0.999042	0.000416317	Dmrt2
ENSRNOT00000080124	5.00875	0.0288059	0.0466151	0.617952	0.536607	0.999042	0.000416317	Smarca2
ENSRNOT00000016740	49.414	0.0149785	0.108829	0.137633	0.89053	0.999042	0.000416317	Smarca2
ENSRNOT00000033724	829.487	-0.0779336	0.0851183	-0.915591	0.359881	0.999042	0.000416317	Pum3
ENSRNOT00000023762	1.23935	0.012171	0.0193358	0.629454	0.529052	0.999042	0.000416317	Rfx3
ENSRNOT00000077544	0.246832	-0.00841864	0.0171634	-0.490501	0.623779	0.999042	0.000416317	Rfx3
ENSRNOT00000020464	53.2767	0.112999	0.112325	1.006	0.314417	0.999042	0.000416317	Spata6l
ENSRNOT00000021614	0.353071	-0.011067	0.0171634	-0.644804	0.519054	0.999042	0.000416317	Pdcd1lg2
ENSRNOT00000021783	589.22	0.0299115	0.115103	0.259866	0.794967	0.999042	0.000416317	Ric1
ENSRNOT00000015406	1512.55	-0.0290391	0.0822907	-0.352884	0.724175	0.999042	0.000416317	Uhrf2
ENSRNOT00000067643	8.7234	-0.0184349	0.0459034	-0.401601	0.687978	0.999042	0.000416317	A1cf
ENSRNOT00000079227	5.79423	0.103613	0.0549788	1.88461	0.059483	0.999042	0.000416317	Sgms1
ENSRNOT00000054761	123.142	-0.0103981	0.115882	-0.0897297	0.928502	0.999042	0.000416317	Sgms1
ENSRNOT00000014684	1623.78	-0.0724462	0.0814524	-0.88943	0.373772	0.999042	0.000416317	Atad1
ENSRNOT00000028098	103.714	0.140577	0.114704	1.22557	0.220361	0.999042	0.000416317	Rnls
ENSRNOT00000026093	4.08985	0.0181498	0.0369165	0.491646	0.62297	0.999042	0.000416317	Ankrd22
ENSRNOT00000078279	1.79024	-0.00671277	0.027153	-0.24722	0.804738	0.999042	0.000416317	Lipa
ENSRNOT00000025845	0.0822773	-0.00312192	0.0171634	-0.181894	0.855666	0.999042	0.000416317	Lipa
ENSRNOT00000085880	0.15843	-0.00577028	0.0171634	-0.336198	0.736722	0.999042	0.000416317	Kif20b
ENSRNOT00000025020	9.23416	0.0811401	0.0572964	1.41615	0.156732	0.999042	0.000416317	Pcgf5
ENSRNOT00000092151	0.269085	0.00747154	0.0171634	0.435319	0.663331	0.999042	0.000416317	Pcgf5
ENSRNOT00000083002	1.70539	-0.0199296	0.0215056	-0.926717	0.354074	0.999042	0.000416317	Hectd2
ENSRNOT00000081786	6.5828	-0.0125867	0.0385981	-0.326096	0.744352	0.999042	0.000416317	Btaf1
ENSRNOT00000024465	26.6328	-0.0912266	0.0905738	-1.00721	0.313835	0.999042	0.000416317	Btaf1
ENSRNOT00000047387	1040.16	-0.130005	0.115185	-1.12866	0.259041	0.999042	0.000416317	Cpeb3
ENSRNOT00000023342	6.54744	-0.0488692	0.0588651	-0.83019	0.406431	0.999042	0.000416317	Ide
ENSRNOT00000054748	1141.78	0.0258529	0.0926358	0.279081	0.780182	0.999042	0.000416317	Exoc6
ENSRNOT00000030962	1.19369	0.00254343	0.0185059	0.137439	0.890684	0.999042	0.000416317	Cyp26c1
ENSRNOT00000067149	0.156765	-0.000473552	0.0171634	-0.0275909	0.977988	0.999042	0.000416317	Plce1
ENSRNOT00000079219	83.9398	0.0554822	0.108743	0.510212	0.609903	0.999042	0.000416317	Plce1
ENSRNOT00000091663	0.0744879	0.00217481	0.0171634	0.126712	0.899168	0.999042	0.000416317	Tbc1d12
ENSRNOT00000083183	0.089695	0.00217481	0.0171634	0.126712	0.899168	0.999042	0.000416317	Hells
ENSRNOT00000021289	22.0976	-0.0050763	0.070007	-0.0725113	0.942195	0.999042	0.000416317	Sorbs1
ENSRNOT00000021114	29.4569	0.0438525	0.0958925	0.457309	0.647449	0.999042	0.000416317	Sorbs1
ENSRNOT00000091116	14.7619	0.00434276	0.0658819	0.0659173	0.947444	0.999042	0.000416317	Aldh18a1
ENSRNOT00000054719	23.7196	0.0990893	0.0646109	1.53363	0.12512	0.999042	0.000416317	Entpd1
ENSRNOT00000054717	215.159	0.113732	0.115821	0.981961	0.326119	0.999042	0.000416317	Zfp518a
ENSRNOT00000051058	6.64009	-0.0158351	0.0478303	-0.331069	0.740593	0.999042	0.000416317	Dntt
ENSRNOT00000018179	10.002	0.0760137	0.0533329	1.42527	0.15408	0.999042	0.000416317	Tll2
ENSRNOT00000017938	42.9637	0.10766	0.0966079	1.11441	0.265105	0.999042	0.000416317	Pik3ap1
ENSRNOT00000077962	0.400859	0.00217481	0.0171634	0.126712	0.899168	0.999042	0.000416317	Pik3ap1
ENSRNOT00000034758	352.004	-0.0162199	0.107522	-0.150851	0.880093	0.999042	0.000416317	Slit1
ENSRNOT00000075531	3391.91	-0.0451462	0.0783134	-0.576481	0.56429	0.999042	0.000416317	Mms19
ENSRNOT00000019874	2852.52	-0.008154	0.0768302	-0.10613	0.915479	0.999042	0.000416317	Pi4k2a
ENSRNOT00000020568	81.1978	0.0564443	0.113825	0.495888	0.619974	0.999042	0.000416317	Crtac1
ENSRNOT00000087083	60.4688	0.105936	0.115748	0.915233	0.360069	0.999042	0.000416317	Hps1
ENSRNOT00000081133	10.0143	-0.0267306	0.0603743	-0.442747	0.657948	0.999042	0.000416317	Hps1
ENSRNOT00000064510	56.8513	0.0389936	0.101181	0.385383	0.699954	0.999042	0.000416317	Entpd7
ENSRNOT00000070861	157.969	0.10777	0.115798	0.930668	0.352025	0.999042	0.000416317	Abcc2
ENSRNOT00000074810	414.873	0.146325	0.108333	1.3507	0.176793	0.999042	0.000416317	Dnmbp
ENSRNOT00000018090	704.715	0.00670517	0.0960153	0.0698344	0.944326	0.999042	0.000416317	LOC681458
ENSRNOT00000021714	12.5023	0.0169223	0.0573773	0.29493	0.768048	0.999042	0.000416317	Tlx1
ENSRNOT00000022426	4365.15	-0.0511266	0.0657319	-0.777804	0.436684	0.999042	0.000416317	Btrc
ENSRNOT00000086164	6.52848	-0.0268571	0.0606371	-0.442914	0.657828	0.999042	0.000416317	Kcnip2
ENSRNOT00000048592	10.3654	-0.0650996	0.0429621	-1.51528	0.129701	0.999042	0.000416317	Kcnip2
ENSRNOT00000044195	1.10339	0.015758	0.0230936	0.682354	0.495015	0.999042	0.000416317	Kcnip2
ENSRNOT00000054703	687.547	-0.0982896	0.0903877	-1.08742	0.27685	0.999042	0.000416317	Armh3
ENSRNOT00000025221	1138.22	0.0401954	0.0740957	0.54248	0.587488	0.999042	0.000416317	Pprc1
ENSRNOT00000036156	0.31686	-0.011067	0.0171634	-0.644804	0.519054	0.999042	0.000416317	Gbf1
ENSRNOT00000026471	668.09	0.231285	0.0970659	2.38276	0.0171834	0.999042	0.000416317	Fbxl15
ENSRNOT00000026987	310.335	-0.0309406	0.115062	-0.268905	0.788003	0.999042	0.000416317	Sufu
ENSRNOT00000054699	541.429	0.0391673	0.0962008	0.407141	0.683905	0.999042	0.000416317	Cnnm2
ENSRNOT00000027351	1204.68	-0.190719	0.0792605	-2.40623	0.0161179	0.999042	0.000416317	Nt5c2
ENSRNOT00000027496	1505.77	0.00734607	0.093494	0.0785726	0.937373	0.999042	0.000416317	Atp5mk
ENSRNOT00000076452	2839.2	-0.0753226	0.0932544	-0.807711	0.419257	0.999042	0.000416317	Neurl1
ENSRNOT00000054696	3.71717	-0.0293516	0.034374	-0.85389	0.393166	0.999042	0.000416317	Neurl1
ENSRNOT00000082799	74.6526	-0.0471881	0.107376	-0.439467	0.660323	0.999042	0.000416317	Sh3pxd2a
ENSRNOT00000027574	0.795971	-0.000501823	0.0186613	-0.026891	0.978547	0.999042	0.000416317	Sh3pxd2a
ENSRNOT00000031925	95.5357	0.116969	0.115706	1.01092	0.312056	0.999042	0.000416317	Cfap43
ENSRNOT00000015979	1273.17	0.124177	0.113865	1.09057	0.275463	0.999042	0.000416317	Sorcs1
ENSRNOT00000076262	0.15843	-0.00577028	0.0171634	-0.336198	0.736722	0.999042	0.000416317	Cfap58
ENSRNOT00000044827	21.4672	0.0123942	0.0730973	0.169557	0.865359	0.999042	0.000416317	Add3
ENSRNOT00000076387	74.9945	-0.113158	0.0967551	-1.16953	0.24219	0.999042	0.000416317	Mxi1
ENSRNOT00000076779	1.34375	0.0150733	0.0241048	0.625323	0.531759	0.999042	0.000416317	Mxi1
ENSRNOT00000054685	149.745	-0.132688	0.115067	-1.15313	0.248856	0.999042	0.000416317	Rbm20
ENSRNOT00000092170	66.3182	0.071007	0.106124	0.669094	0.503436	0.999042	0.000416317	Gpam
ENSRNOT00000054681	161.722	0.139713	0.113627	1.22958	0.218856	0.999042	0.000416317	Zdhhc6
ENSRNOT00000087680	1.19979	0.0181366	0.0218697	0.829301	0.406934	0.999042	0.000416317	Zdhhc6
ENSRNOT00000067460	8.46367	-0.0641542	0.0627896	-1.02173	0.306908	0.999042	0.000416317	Vti1a
ENSRNOT00000019681	342.872	0.160758	0.103105	1.55916	0.118958	0.999042	0.000416317	Tcf7l2
ENSRNOT00000080511	171.1	0.057679	0.115266	0.500398	0.616795	0.999042	0.000416317	Casp7
ENSRNOT00000036321	364.149	0.131905	0.106639	1.23692	0.216115	0.999042	0.000416317	Dclre1a
ENSRNOT00000080039	1482.31	0.0285094	0.115495	0.246845	0.805028	0.999042	0.000416317	Ccdc186
ENSRNOT00000073346	915.14	-0.0853861	0.101212	-0.843636	0.398873	0.999042	0.000416317	Afap1l2
ENSRNOT00000023113	0.522369	0.015945	0.0172437	0.924686	0.355129	0.999042	0.000416317	Afap1l2
ENSRNOT00000023309	454.705	-0.0691384	0.092086	-0.750803	0.452771	0.999042	0.000416317	Trub1
ENSRNOT00000023414	6464.16	-0.147539	0.0886121	-1.665	0.0959132	0.999042	0.000416317	Atrnl1
ENSRNOT00000068082	6521.53	-0.0113498	0.0895248	-0.126779	0.899116	0.999042	0.000416317	Pdzd8
ENSRNOT00000013845	1016.97	0.0277201	0.081955	0.338236	0.735185	0.999042	0.000416317	Dennd10
ENSRNOT00000015687	595.529	-0.107012	0.104289	-1.02611	0.304838	0.999042	0.000416317	Grk5
ENSRNOT00000073546	0.0744879	0.00217481	0.0171634	0.126712	0.899168	0.999042	0.000416317	Vom2r6
ENSRNOT00000062027	0.61559	-0.00775285	0.0173939	-0.445721	0.655799	0.999042	0.000416317	Raet1e
ENSRNOT00000087443	15.9533	-0.0600702	0.0699894	-0.858276	0.39074	0.999042	0.000416317	Ulbp1
ENSRNOT00000019623	4558.61	-0.108577	0.0588782	-1.84409	0.0651701	0.999042	0.000416317	Pcmt1
ENSRNOT00000080138	5.00222	-0.00522497	0.0392976	-0.132959	0.894226	0.999042	0.000416317	Nup43
ENSRNOT00000020098	1056.15	0.139867	0.0934165	1.49724	0.13433	0.999042	0.000416317	Lats1
ENSRNOT00000020810	403.642	0.00589356	0.101772	0.0579094	0.953821	0.999042	0.000416317	Ginm1
ENSRNOT00000021437	572.507	0.0511238	0.0941929	0.542756	0.587298	0.999042	0.000416317	Ppil4
ENSRNOT00000061999	806.654	0.22157	0.0874461	2.53379	0.0112838	0.999042	0.000416317	Tab2
ENSRNOT00000017688	2056.38	0.107272	0.105043	1.02122	0.30715	0.999042	0.000416317	Sash1
ENSRNOT00000034744	46.4031	-0.0470929	0.0968223	-0.486385	0.626694	0.999042	0.000416317	Samd5
ENSRNOT00000082415	1.74012	-0.0326399	0.0271167	-1.20368	0.228713	0.999042	0.000416317	Adgb
ENSRNOT00000019121	169.2	0.104449	0.115197	0.906697	0.364567	0.999042	0.000416317	Rab32
ENSRNOT00000019345	98.7192	-0.0647353	0.113182	-0.571958	0.56735	0.999042	0.000416317	Dctn3l1
ENSRNOT00000019983	258.847	0.290301	0.112176	2.58791	0.0096561	0.999042	0.000416317	Stx11
ENSRNOT00000019994	1135.28	-0.0726429	0.086202	-0.842705	0.399393	0.999042	0.000416317	Sf3b5
ENSRNOT00000030329	677.57	-0.0318656	0.110895	-0.28735	0.773844	0.999042	0.000416317	Plagl1
ENSRNOT00000020453	607.565	-0.14845	0.0908763	-1.63354	0.102356	0.999042	0.000416317	Ltv1
ENSRNOT00000088558	0.164555	-0.00577028	0.0171634	-0.336198	0.736722	0.999042	0.000416317	Phactr2
ENSRNOT00000021524	1266.01	-0.0134464	0.0790456	-0.17011	0.864924	0.999042	0.000416317	Pex3
ENSRNOT00000015131	2303.83	-0.00499532	0.0961899	-0.0519319	0.958583	0.999042	0.000416317	Hivep2
ENSRNOT00000003628	2.31756	0.01758	0.0301758	0.582587	0.560171	0.999042	0.000416317	LOC100912436
ENSRNOT00000075850	4.60199	0.0209315	0.0428001	0.489052	0.624805	0.999042	0.000416317	Vta1
ENSRNOT00000016102	0.148976	0.00482317	0.0171634	0.281016	0.778698	0.999042	0.000416317	Gje1
ENSRNOT00000086790	443.74	0.289172	0.110315	2.62132	0.00875894	0.999042	0.000416317	Cited2
ENSRNOT00000089066	13.1599	0.128246	0.0498887	2.57064	0.0101511	0.999042	0.000416317	Txlnb
ENSRNOT00000081259	1186.16	-0.0195608	0.0874776	-0.22361	0.823061	0.999042	0.000416317	Heca
ENSRNOT00000084870	446.003	0.0708503	0.106185	0.667236	0.504621	0.999042	0.000416317	Abracl
ENSRNOT00000079531	6.50436	0.00896705	0.0370005	0.242349	0.80851	0.999042	0.000416317	Ect2l
ENSRNOT00000085519	1426.38	-0.13761	0.0855723	-1.60811	0.107811	0.999042	0.000416317	Ccdc28a
ENSRNOT00000079522	3650.98	-0.0875969	0.0768357	-1.14005	0.254264	0.999042	0.000416317	Hebp2
ENSRNOT00000004344	0.596993	0.0163164	0.0173783	0.938893	0.347786	0.999042	0.000416317	RGD1560303
ENSRNOT00000016037	625.958	-0.0171472	0.109709	-0.156297	0.875799	0.999042	0.000416317	Perp
ENSRNOT00000074583	188.709	-0.0327866	0.11596	-0.282741	0.777375	0.999042	0.000416317	Tnfaip3
ENSRNOT00000016048	2.97632	0.0283442	0.0227814	1.24418	0.213432	0.999042	0.000416317	Olig3
ENSRNOT00000016354	15.5259	0.0895851	0.0652152	1.37368	0.16954	0.999042	0.000416317	Il22ra2
ENSRNOT00000078589	110.579	0.0849275	0.11558	0.734792	0.462466	0.999042	0.000416317	Bclaf1
ENSRNOT00000079069	35.6673	-0.178534	0.103512	-1.72476	0.0845709	0.999042	0.000416317	Bclaf1
ENSRNOT00000083012	1.59571	-0.00248083	0.0249722	-0.0993436	0.920865	0.999042	0.000416317	Bclaf1
ENSRNOT00000091376	0.976654	-0.00458179	0.0177882	-0.257575	0.796735	0.999042	0.000416317	Myb
ENSRNOT00000019734	650.523	0.159456	0.0895716	1.78021	0.0750412	0.999042	0.000416317	Hbs1l
ENSRNOT00000086756	0.15843	-0.00577028	0.0171634	-0.336198	0.736722	0.999042	0.000416317	Hbs1l
ENSRNOT00000020015	51.4967	0.0603423	0.102629	0.587968	0.556554	0.999042	0.000416317	Aldh8a1
ENSRNOT00000075461	1.14286	0.017329	0.0178871	0.968802	0.332644	0.999042	0.000416317	Ahi1
ENSRNOT00000044222	333.515	0.205398	0.0990482	2.07372	0.0381057	0.999042	0.000416317	LOC100360791
ENSRNOT00000061389	0.307678	-0.000473552	0.0171634	-0.0275909	0.977988	0.999042	0.000416317	Samd3
ENSRNOT00000070858	485.29	-0.109747	0.115737	-0.948246	0.343004	0.999042	0.000416317	Tmem200a
ENSRNOT00000036049	3.73787	-0.0393799	0.0331135	-1.18924	0.234345	0.999042	0.000416317	RGD1559962
ENSRNOT00000061332	19.5306	0.00425821	0.0881019	0.0483328	0.961451	0.999042	0.000416317	Epb41l2
ENSRNOT00000079688	4.9243	0.0119192	0.0370214	0.321956	0.747486	0.999042	0.000416317	Epb41l2
ENSRNOT00000086275	22.3609	0.0141897	0.0666802	0.212803	0.831481	0.999042	0.000416317	LOC100364016
ENSRNOT00000017911	46.516	0.170951	0.0929724	1.83873	0.0659552	0.999042	0.000416317	Arg1
ENSRNOT00000032424	997.404	0.053676	0.0837501	0.640907	0.521583	0.999042	0.000416317	Med23
ENSRNOT00000089196	6.77717	-0.0174391	0.0416828	-0.418376	0.675673	0.999042	0.000416317	Ccn2
ENSRNOT00000021318	453.034	-0.143661	0.106972	-1.34297	0.179282	0.999042	0.000416317	Stx7
ENSRNOT00000081804	0.403262	0.0127683	0.0171634	0.743926	0.456921	0.999042	0.000416317	Stx7
ENSRNOT00000047810	0.344112	-0.011067	0.0171634	-0.644804	0.519054	0.999042	0.000416317	Taar4
ENSRNOT00000021694	6.41106	0.070623	0.0424533	1.66354	0.0962034	0.999042	0.000416317	Vnn1
ENSRNOT00000021896	1.07634	0.0172518	0.0178489	0.966549	0.333769	0.999042	0.000416317	Vnn3
ENSRNOT00000021944	633.551	0.0981748	0.103098	0.952247	0.340972	0.999042	0.000416317	Slc18b1
ENSRNOT00000022184	2521.75	0.081124	0.0670464	1.20997	0.226291	0.999042	0.000416317	Rps12
ENSRNOT00000072943	34.1433	0.0981684	0.100396	0.977813	0.328167	0.999042	0.000416317	Stx7
ENSRNOT00000022798	0.658219	-0.0165951	0.0174651	-0.950183	0.342019	0.999042	0.000416317	Tcf21
ENSRNOT00000015566	103.811	-0.275931	0.11489	-2.4017	0.016319	0.999042	0.000416317	Slc2a12
ENSRNOT00000040736	0.794159	-0.0041643	0.0176394	-0.23608	0.813371	0.999042	0.000416317	Sgk1
ENSRNOT00000061157	0.0805312	0.00217481	0.0171634	0.126712	0.899168	0.999042	0.000416317	Sgk1
ENSRNOT00000016121	3.44458	-0.00238524	0.0379138	-0.0629124	0.949836	0.999042	0.000416317	Sgk1
ENSRNOT00000074143	90.8801	-0.235234	0.106576	-2.20721	0.0272995	0.999042	0.000416317	LOC679711
ENSRNOT00000092820	0.15843	-0.00577028	0.0171634	-0.336198	0.736722	0.999042	0.000416317	LOC103690942
ENSRNOT00000092807	0.645969	-0.0165645	0.0174489	-0.949316	0.34246	0.999042	0.000416317	LOC365071
ENSRNOT00000029444	433.292	-0.104232	0.097129	-1.07313	0.283214	0.999042	0.000416317	Hddc2
ENSRNOT00000018718	1116.5	-0.0148568	0.0981423	-0.15138	0.879676	0.999042	0.000416317	Hey2
ENSRNOT00000019047	23.8886	-0.0389171	0.0890223	-0.437161	0.661994	0.999042	0.000416317	Hint3
ENSRNOT00000019436	6.7357	0.0657837	0.0598141	1.0998	0.271419	0.999042	0.000416317	Trmt11
ENSRNOT00000065677	8.45096	0.0671242	0.0432306	1.5527	0.120495	0.999042	0.000416317	Cenpw
ENSRNOT00000015395	35.6553	-0.0480535	0.0979425	-0.490629	0.623689	0.999042	0.000416317	Rspo3
ENSRNOT00000015421	1228.17	-0.102829	0.0744699	-1.38081	0.167337	0.999042	0.000416317	Rnf146
ENSRNOT00000015440	687.874	0.0757024	0.0822441	0.92046	0.357332	0.999042	0.000416317	Echdc1
ENSRNOT00000031083	6184.73	-0.00919045	0.076107	-0.120757	0.903883	0.999042	0.000416317	Kiaa0408L
ENSRNOT00000016712	3049.51	0.0168692	0.11374	0.148313	0.882096	0.999042	0.000416317	Soga3
ENSRNOT00000061041	207.161	-0.191212	0.107805	-1.77369	0.0761151	0.999042	0.000416317	Rpl26-ps2
ENSRNOT00000034704	216.477	-0.0263527	0.11596	-0.227256	0.820225	0.999042	0.000416317	Lrrc14b
ENSRNOT00000017779	758.054	-0.00878228	0.098174	-0.0894562	0.928719	0.999042	0.000416317	Ccdc127
ENSRNOT00000018336	7689.78	-0.0634534	0.0592812	-1.07038	0.284448	0.999042	0.000416317	Sdha
ENSRNOT00000019806	50.2609	-0.132584	0.0825138	-1.60681	0.108097	0.999042	0.000416317	Ahrr
ENSRNOT00000020711	306.864	0.118598	0.115813	1.02405	0.305814	0.999042	0.000416317	Slc9a3
ENSRNOT00000039166	45.6099	0.00883285	0.100369	0.0880036	0.929874	0.999042	0.000416317	Tppp
ENSRNOT00000081225	0.23342	0.00217481	0.0171634	0.126712	0.899168	0.999042	0.000416317	Tppp
ENSRNOT00000060971	0.676435	0.0165548	0.0174997	0.946004	0.344146	0.999042	0.000416317	Zdhhc11
ENSRNOT00000021000	1384.37	-0.0525653	0.079704	-0.659506	0.509571	0.999042	0.000416317	Brd9
ENSRNOT00000021898	348.959	0.181222	0.113409	1.59794	0.110056	0.999042	0.000416317	Nkd2
ENSRNOT00000036714	1.80683	0.0148098	0.0211692	0.699591	0.484183	0.999042	0.000416317	Slc6a19
ENSRNOT00000022346	0.322125	0.0101199	0.0171634	0.589623	0.555444	0.999042	0.000416317	Slc6a18
ENSRNOT00000022683	36.7653	0.134927	0.0825341	1.6348	0.102091	0.999042	0.000416317	Tert
ENSRNOT00000023211	3832.3	0.0322096	0.0630153	0.511139	0.609254	0.999042	0.000416317	Clptm1l
ENSRNOT00000079987	1.03183	-0.00548914	0.0201505	-0.272407	0.785309	0.999042	0.000416317	Slc6a3
ENSRNOT00000024111	1299.99	-0.0931912	0.082328	-1.13195	0.257655	0.999042	0.000416317	Lpcat1
ENSRNOT00000072992	23.0795	-0.016959	0.0550795	-0.307901	0.758158	0.999042	0.000416317	Mrpl36
ENSRNOT00000017019	8.88656	-0.0052857	0.0344217	-0.153557	0.877959	0.999042	0.000416317	Irx2
ENSRNOT00000061873	2611.85	-0.0351719	0.0763781	-0.460497	0.645159	0.999042	0.000416317	Ice1
ENSRNOT00000023010	17.6191	0.0571432	0.0822934	0.694383	0.487442	0.999042	0.000416317	LOC679881
ENSRNOT00000023161	669.825	0.113044	0.10175	1.111	0.266569	0.999042	0.000416317	Med10
ENSRNOT00000041762	1952.38	0.0918629	0.0756846	1.21376	0.224839	0.999042	0.000416317	Ube2ql1
ENSRNOT00000023659	905.17	0.20045	0.0975606	2.05462	0.0399155	0.999042	0.000416317	Srd5a1
ENSRNOT00000023712	1075.73	0.0162652	0.0787099	0.206647	0.836285	0.999042	0.000416317	Tent4a
ENSRNOT00000071842	1.47203	0.0213638	0.0227181	0.940388	0.347019	0.999042	0.000416317	RGD1308544
ENSRNOT00000034410	17.216	0.0391943	0.0825673	0.474695	0.635004	0.999042	0.000416317	Fastkd3
ENSRNOT00000043747	30.8939	0.0746432	0.094777	0.787566	0.430951	0.999042	0.000416317	LOC680200
ENSRNOT00000079626	28.9168	0.0969736	0.0864853	1.12127	0.262172	0.999042	0.000416317	LOC102549842
ENSRNOT00000022527	163.62	0.0730592	0.11458	0.637626	0.523717	0.999042	0.000416317	LOC102547287
ENSRNOT00000071889	64.7366	0.00284586	0.0936338	0.0303935	0.975753	0.999042	0.000416317	LOC102549842
ENSRNOT00000026433	205.891	0.0613386	0.115199	0.532459	0.594408	0.999042	0.000416317	Zbtb2
ENSRNOT00000060757	839.128	0.0875311	0.0876968	0.998111	0.318225	0.999042	0.000416317	Rmnd1
ENSRNOT00000026367	519.09	0.0138043	0.103799	0.13299	0.894201	0.999042	0.000416317	Armt1
ENSRNOT00000092953	3.31018	-0.0569877	0.0404535	-1.40872	0.158918	0.999042	0.000416317	Armt1
ENSRNOT00000093126	0.772421	-0.0094154	0.0176092	-0.534686	0.592867	0.999042	0.000416317	Armt1
ENSRNOT00000093108	0.943848	-0.0109434	0.0180101	-0.607624	0.543437	0.999042	0.000416317	Ccdc170
ENSRNOT00000088678	0.15843	-0.00577028	0.0171634	-0.336198	0.736722	0.999042	0.000416317	Esr1
ENSRNOT00000025616	20.5356	0.0163478	0.0836773	0.195367	0.845106	0.999042	0.000416317	Myct1
ENSRNOT00000025398	290.774	-0.00476617	0.114392	-0.0416652	0.966766	0.999042	0.000416317	Mtrf1l
ENSRNOT00000025355	121.266	0.104435	0.113133	0.923117	0.355946	0.999042	0.000416317	Rgs17
ENSRNOT00000024460	16.411	0.0499889	0.065417	0.764158	0.444773	0.999042	0.000416317	Ipcef1
ENSRNOT00000024418	122.039	0.0756187	0.115828	0.652851	0.513852	0.999042	0.000416317	Cnksr3
ENSRNOT00000065386	732.47	-0.0319558	0.0901749	-0.354376	0.723057	0.999042	0.000416317	Tiam2
ENSRNOT00000030132	31.6932	-0.0206646	0.0757973	-0.27263	0.785138	0.999042	0.000416317	Cldn20
ENSRNOT00000092849	47.6131	0.0518543	0.107528	0.482241	0.629635	0.999042	0.000416317	Arid1b
ENSRNOT00000046311	535.756	0.0862502	0.0941771	0.91583	0.359756	0.999042	0.000416317	Tmem242
ENSRNOT00000060527	252.27	0.0972863	0.112601	0.863988	0.387594	0.999042	0.000416317	Serac1
ENSRNOT00000024211	995.974	-0.0175529	0.0861237	-0.203811	0.838502	0.999042	0.000416317	Gtf2h5
ENSRNOT00000024656	392.378	0.0911964	0.10318	0.88386	0.376772	0.999042	0.000416317	Dynlt1
ENSRNOT00000024967	622.572	0.218175	0.107046	2.03815	0.041535	0.999042	0.000416317	Sytl3
ENSRNOT00000025580	32.0662	0.041998	0.0795609	0.527872	0.597588	0.999042	0.000416317	Tagap
ENSRNOT00000025594	981.697	0.029475	0.0996082	0.295909	0.7673	0.999042	0.000416317	RGD1560015
ENSRNOT00000025794	7790.4	-0.0303407	0.0691654	-0.438669	0.660901	0.999042	0.000416317	Sod2
ENSRNOT00000025936	610.224	0.161	0.0927822	1.73524	0.0826977	0.999042	0.000416317	Wtap
ENSRNOT00000079312	818.923	-0.16176	0.0842327	-1.9204	0.054808	0.999042	0.000416317	Wtap
ENSRNOT00000033408	8.90261	0.015693	0.0559181	0.280642	0.778985	0.999042	0.000416317	Acat2
ENSRNOT00000076951	8.33096	0.0260592	0.0641091	0.406482	0.684388	0.999042	0.000416317	Acat2l1
ENSRNOT00000018934	0.0860279	-0.00312192	0.0171634	-0.181894	0.855666	0.999042	0.000416317	Acat2l1
ENSRNOT00000019531	0.544784	0.00154873	0.0172804	0.0896235	0.928586	0.999042	0.000416317	Tcp1
ENSRNOT00000076422	0.223872	0.00747154	0.0171634	0.435319	0.663331	0.999042	0.000416317	Tcp1
ENSRNOT00000020064	754.673	0.0982025	0.0846003	1.16078	0.245731	0.999042	0.000416317	Mrpl18
ENSRNOT00000075858	2.67576	0.031305	0.0319057	0.981171	0.326508	0.999042	0.000416317	Pnldc1
ENSRNOT00000076545	1.67533	-0.00925669	0.0181716	-0.509405	0.610468	0.999042	0.000416317	Pnldc1
ENSRNOT00000020070	54.9966	-0.0468444	0.111094	-0.421663	0.673271	0.999042	0.000416317	Mas1l
ENSRNOT00000023368	16.5434	-0.097978	0.0737448	-1.32861	0.183977	0.999042	0.000416317	Plg
ENSRNOT00000080352	0.495831	-0.0158651	0.017201	-0.922336	0.356353	0.999042	0.000416317	Plg
ENSRNOT00000023319	2.39229	-0.0040699	0.0217538	-0.187089	0.851591	0.999042	0.000416317	Pabpc6
ENSRNOT00000015010	0.788689	0.0168133	0.0176302	0.953669	0.340251	0.999042	0.000416317	MGC94891
ENSRNOT00000016471	12.4942	0.0153675	0.0553649	0.277567	0.781345	0.999042	0.000416317	Tbxt
ENSRNOT00000033528	153.357	0.0280993	0.111539	0.251924	0.8011	0.999042	0.000416317	Prr18
ENSRNOT00000049831	615.227	0.130538	0.110349	1.18296	0.236827	0.999042	0.000416317	Sft2d1
ENSRNOT00000017282	2878.13	-0.00447101	0.0784503	-0.0569917	0.954552	0.999042	0.000416317	Mpc1
ENSRNOT00000085501	845.082	0.00730791	0.0828549	0.0882013	0.929717	0.999042	0.000416317	Cep43
ENSRNOT00000017601	0.468833	0.0150821	0.0171871	0.87752	0.380204	0.999042	0.000416317	Rnaset2
ENSRNOT00000084628	3.45147	-0.0104553	0.036941	-0.283026	0.777157	0.999042	0.000416317	Rnaset2
ENSRNOT00000060121	2.74808	-0.0252801	0.0261547	-0.966558	0.333765	0.999042	0.000416317	Gpr31
ENSRNOT00000073581	1.19062	0.0089574	0.0188631	0.474865	0.634884	0.999042	0.000416317	Unc93a
ENSRNOT00000075019	0.433268	0.0127683	0.0171634	0.743926	0.456921	0.999042	0.000416317	RGD1560718
ENSRNOT00000074549	0.471541	0.00451725	0.0171874	0.262823	0.792687	0.999042	0.000416317	Mal2
ENSRNOT00000080065	1.38934	-0.0183621	0.0183718	-0.99947	0.317567	0.999042	0.000416317	Dact2
ENSRNOT00000035125	14.2326	-0.129615	0.0647355	-2.00222	0.0452611	0.999042	0.000416317	Dact2
ENSRNOT00000014552	471.965	0.0511241	0.11368	0.449719	0.652913	0.999042	0.000416317	Thbs2
ENSRNOT00000020889	1248	-0.0350672	0.0847521	-0.413762	0.679048	0.999042	0.000416317	LOC100125364
ENSRNOT00000085273	475.623	0.110711	0.0983304	1.1259	0.260206	0.999042	0.000416317	Phf10
ENSRNOT00000059845	626.493	0.0289108	0.104753	0.275991	0.782555	0.999042	0.000416317	Ermard
ENSRNOT00000080429	109.616	0.117919	0.115426	1.0216	0.306972	0.999042	0.000416317	Dll1
ENSRNOT00000084017	683.018	-0.028373	0.0943644	-0.300675	0.763663	0.999042	0.000416317	Fam120b
ENSRNOT00000002037	4788.88	-0.0638565	0.0667846	-0.956156	0.338993	0.999042	0.000416317	Psmb1
ENSRNOT00000002038	303.79	0.125403	0.105176	1.19232	0.233137	0.999042	0.000416317	Tbp
ENSRNOT00000002040	548.961	0.0221806	0.090683	0.244595	0.80677	0.999042	0.000416317	Pdcd2
ENSRNOT00000083968	5.77158	0.0342918	0.0490428	0.699221	0.484414	0.999042	0.000416317	Chd1
ENSRNOT00000019358	131.507	-0.109738	0.115515	-0.949986	0.342119	0.999042	0.000416317	Chd1
ENSRNOT00000017165	493.718	-0.101709	0.0915803	-1.1106	0.26674	0.999042	0.000416317	Riok2
ENSRNOT00000017442	301.37	0.0446496	0.114368	0.390403	0.696239	0.999042	0.000416317	Lix1
ENSRNOT00000017718	9.50161	0.0168258	0.0498328	0.337644	0.735631	0.999042	0.000416317	Lnpep
ENSRNOT00000014598	232.962	0.0435194	0.106662	0.408011	0.683265	0.999042	0.000416317	Spaca6
ENSRNOT00000014824	34.0902	0.0591221	0.0877503	0.673753	0.500468	0.999042	0.000416317	Has1
ENSRNOT00000014842	12.945	0.0482791	0.0494835	0.975661	0.329233	0.999042	0.000416317	Fpr1
ENSRNOT00000064917	6.78279	0.0382896	0.0376784	1.01622	0.309525	0.999042	0.000416317	Fpr2
ENSRNOT00000091192	0.0844443	-0.00312192	0.0171634	-0.181894	0.855666	0.999042	0.000416317	Vom1r7
ENSRNOT00000014930	12.837	-0.0448571	0.0759691	-0.590465	0.554879	0.999042	0.000416317	LOC690283
ENSRNOT00000051451	0.671219	0.0165191	0.0174816	0.944942	0.344688	0.999042	0.000416317	Vom1r15
ENSRNOT00000015019	16499.6	-0.0273271	0.0594002	-0.460051	0.64548	0.999042	0.000416317	Ppp2r1a
ENSRNOT00000088689	253.851	0.0199092	0.106937	0.186177	0.852306	0.999042	0.000416317	LOC100365363
ENSRNOT00000041434	0.706142	-0.0167065	0.0175241	-0.953344	0.340416	0.999042	0.000416317	Vom1r20
ENSRNOT00000082730	303.622	0.173883	0.115721	1.5026	0.132943	0.999042	0.000416317	LOC102552527
ENSRNOT00000077642	61.69	0.0441935	0.111393	0.396734	0.691564	0.999042	0.000416317	Zfp54
ENSRNOT00000050119	67.3966	-0.0666526	0.101823	-0.654595	0.512728	0.999042	0.000416317	Zfp52
ENSRNOT00000029111	98.3149	0.111343	0.113397	0.981883	0.326157	0.999042	0.000416317	Zfp51
ENSRNOT00000068694	0.649158	0.00569998	0.0218319	0.261085	0.794027	0.999042	0.000416317	RGD1565566
ENSRNOT00000034746	259.84	-0.0553997	0.106923	-0.518127	0.60437	0.999042	0.000416317	LOC102555377
ENSRNOT00000080747	1.03442	0.0065436	0.0178281	0.367038	0.713591	0.999042	0.000416317	Vom2r16
ENSRNOT00000078889	0.35878	0.0101199	0.0171634	0.589623	0.555444	0.999042	0.000416317	Vom1r110
ENSRNOT00000085651	3.74862	0.00853855	0.0255074	0.334748	0.737815	0.999042	0.000416317	Lilrc2
ENSRNOT00000084439	10.0762	0.0522718	0.0500454	1.04449	0.29626	0.999042	0.000416317	Lilrb2
ENSRNOT00000091654	0.761658	0.0147257	0.0188347	0.78184	0.434309	0.999042	0.000416317	Rps9
ENSRNOT00000090819	14.1773	-0.0497836	0.0833936	-0.596971	0.550527	0.999042	0.000416317	Rps9
ENSRNOT00000089950	124.272	-0.0310684	0.0499377	-0.622143	0.533848	0.999042	0.000416317	Tsen34
ENSRNOT00000090873	69.8413	0.0569773	0.0794	0.717598	0.473005	0.999042	0.000416317	Mboat7l1
ENSRNOT00000077327	0.355925	-0.000473552	0.0171634	-0.0275909	0.977988	0.999042	0.000416317	Pirb
ENSRNOT00000086622	18.1995	0.0447167	0.07845	0.570003	0.568676	0.999042	0.000416317	Rps9
ENSRNOT00000078640	7.11514	0.064015	0.0557697	1.14785	0.251032	0.999042	0.000416317	Mboat7
ENSRNOT00000091742	332.101	-0.0624641	0.104167	-0.599652	0.548738	0.999042	0.000416317	Leng1
ENSRNOT00000088502	956.269	0.0141938	0.0927281	0.153069	0.878344	0.999042	0.000416317	Cnot3
ENSRNOT00000091739	1114.57	-0.0764558	0.0789304	-0.968649	0.33272	0.999042	0.000416317	Prpf31
ENSRNOT00000089713	537.734	-0.00981883	0.10796	-0.0909492	0.927533	0.999042	0.000416317	Tfpt
ENSRNOT00000091288	1076.71	0.0172901	0.0992258	0.17425	0.861669	0.999042	0.000416317	Ndufa3
ENSRNOT00000090790	16.4464	0.0740697	0.0576519	1.28477	0.198871	0.999042	0.000416317	Oscar
ENSRNOT00000082095	1.04096	-0.0055919	0.0181381	-0.308296	0.757857	0.999042	0.000416317	Tarm1
ENSRNOT00000081837	6.35372	0.0658817	0.0369313	1.7839	0.07444	0.999042	0.000416317	Cacng6
ENSRNOT00000078444	70.8118	0.130814	0.106308	1.23052	0.218502	0.999042	0.000416317	Cacng8
ENSRNOT00000089944	4280.08	0.0245504	0.0688753	0.356447	0.721506	0.999042	0.000416317	Cacng7
ENSRNOT00000080032	139.253	-0.0805284	0.115959	-0.694458	0.487395	0.999042	0.000416317	Prkcg
ENSRNOT00000081980	3897.02	-0.0500354	0.0961906	-0.520169	0.602945	0.999042	0.000416317	Myadm
ENSRNOT00000086331	4.42211	0.0309623	0.0259446	1.1934	0.232712	0.999042	0.000416317	Nlrp12
ENSRNOT00000058563	422.181	-0.0293655	0.107997	-0.271911	0.78569	0.999042	0.000416317	Mzf1
ENSRNOT00000031007	5149.58	0.0275713	0.060546	0.455377	0.648838	0.999042	0.000416317	Ube2m
ENSRNOT00000030931	1888.46	0.087601	0.0757565	1.15635	0.247538	0.999042	0.000416317	Chmp2a
ENSRNOT00000029996	3307.55	0.0430665	0.0637773	0.675264	0.499508	0.999042	0.000416317	Trim28
ENSRNOT00000038860	591.599	-0.0758371	0.100479	-0.754756	0.450396	0.999042	0.000416317	Zbtb45
ENSRNOT00000026575	17.9569	0.0484853	0.0736486	0.658333	0.510324	0.999042	0.000416317	Slc27a5
ENSRNOT00000036874	141.079	-0.24276	0.1151	-2.10912	0.0349343	0.999042	0.000416317	Zfp324
ENSRNOT00000058574	9.5935	0.0812798	0.0574712	1.41427	0.157282	0.999042	0.000416317	Rnf225
ENSRNOT00000026528	1.98931	0.00815474	0.0402326	0.20269	0.839378	0.999042	0.000416317	Rps5
ENSRNOT00000026305	171.853	0.103803	0.11365	0.913355	0.361056	0.999042	0.000416317	Zscan22
ENSRNOT00000026298	1247.79	-0.0213423	0.0885446	-0.241034	0.809529	0.999042	0.000416317	Zfp110
ENSRNOT00000036880	317.049	-0.21457	0.101044	-2.12353	0.0337098	0.999042	0.000416317	Zscan18
ENSRNOT00000025981	23.1856	0.00417246	0.082138	0.0507982	0.959486	0.999042	0.000416317	Zfp606
ENSRNOT00000084168	30.8463	-0.0294108	0.0983757	-0.298964	0.764967	0.999042	0.000416317	LOC100365062
ENSRNOT00000074063	114.061	0.0984794	0.115179	0.855015	0.392543	0.999042	0.000416317	Zfp551
ENSRNOT00000082908	0.0844443	-0.00312192	0.0171634	-0.181894	0.855666	0.999042	0.000416317	Vom1r42
ENSRNOT00000045266	2.95322	0.0585896	0.0400763	1.46195	0.143755	0.999042	0.000416317	LOC100362054
ENSRNOT00000088586	0.328867	0.0101199	0.0171634	0.589623	0.555444	0.999042	0.000416317	Lnpep
ENSRNOT00000021046	0.176536	-0.00577028	0.0171634	-0.336198	0.736722	0.999042	0.000416317	Vom2r-ps45
ENSRNOT00000020751	59.6277	0.155097	0.10992	1.41101	0.158243	0.999042	0.000416317	Zfp418
ENSRNOT00000084806	0.392263	0.00747154	0.0171634	0.435319	0.663331	0.999042	0.000416317	Zfp418
ENSRNOT00000079497	1.04227	0.0105149	0.0229955	0.457257	0.647486	0.999042	0.000416317	Zfp772
ENSRNOT00000030259	4.54124	-0.0359578	0.0381944	-0.941442	0.346479	0.999042	0.000416317	Zfp772
ENSRNOT00000075340	0.596934	-0.0164022	0.0173621	-0.944715	0.344805	0.999042	0.000416317	Hiat1-ps1
ENSRNOT00000072231	14.8785	0.0401724	0.0713549	0.562995	0.573438	0.999042	0.000416317	Zfp773-ps1
ENSRNOT00000042086	561.552	0.0315277	0.0989024	0.318776	0.749896	0.999042	0.000416317	Zfp954
ENSRNOT00000083609	1.99393	0.0393619	0.0267727	1.47022	0.141501	0.999042	0.000416317	LOC102547412
ENSRNOT00000021245	286.305	-0.0456716	0.11222	-0.406983	0.68402	0.999042	0.000416317	Aurkc
ENSRNOT00000050180	12074.3	0.011538	0.097848	0.117918	0.906133	0.999042	0.000416317	Peg3
ENSRNOT00000020416	14.0766	-0.00981065	0.0615989	-0.159267	0.873459	0.999042	0.000416317	Zim1
ENSRNOT00000020448	0.363622	-0.011067	0.0171634	-0.644804	0.519054	0.999042	0.000416317	Olr3
ENSRNOT00000072272	0.167805	0.00482317	0.0171634	0.281016	0.778698	0.999042	0.000416317	Olr4
ENSRNOT00000064949	1009.74	-0.0787298	0.104734	-0.751708	0.452226	0.999042	0.000416317	Smim17
ENSRNOT00000039438	14.7672	0.139874	0.0819028	1.7078	0.0876735	0.999042	0.000416317	Zfp583
ENSRNOT00000067530	15.6737	-0.0816625	0.0760708	-1.07351	0.283044	0.999042	0.000416317	Zfp583
ENSRNOT00000063956	214.285	-0.027145	0.110189	-0.246348	0.805413	0.999042	0.000416317	Zfp667
ENSRNOT00000034854	0.246832	-0.00841864	0.0171634	-0.490501	0.623779	0.999042	0.000416317	Galp
ENSRNOT00000090327	743.883	-0.0391173	0.098009	-0.39912	0.689805	0.999042	0.000416317	Zfp444
ENSRNOT00000059069	62.7707	0.0279018	0.105183	0.265268	0.790803	0.999042	0.000416317	Zfp787
ENSRNOT00000041542	1.01479	0.0188025	0.0186278	1.00938	0.312794	0.999042	0.000416317	Nlrp5
ENSRNOT00000050233	1.13545	0.00463221	0.029776	0.155569	0.876373	0.999042	0.000416317	Rasl2-9
ENSRNOT00000021077	1.48417	0.0245657	0.021248	1.15614	0.247623	0.999042	0.000416317	Rfpl4a
ENSRNOT00000021286	5121.59	-0.0475473	0.0775337	-0.613247	0.539713	0.999042	0.000416317	Epn1
ENSRNOT00000021391	2717.96	0.0575838	0.0701761	0.82056	0.411897	0.999042	0.000416317	U2af2
ENSRNOT00000021613	194.134	-0.0766248	0.113316	-0.676207	0.498909	0.999042	0.000416317	Ccdc106
ENSRNOT00000021772	509.194	0.101714	0.0999991	1.01715	0.309081	0.999042	0.000416317	Zfp580
ENSRNOT00000021917	268.48	0.0742317	0.115229	0.64421	0.519439	0.999042	0.000416317	Zfp865
ENSRNOT00000031786	870.018	-0.0551356	0.0885657	-0.622539	0.533587	0.999042	0.000416317	LOC100911196
ENSRNOT00000022193	326.629	-0.0314591	0.109497	-0.287305	0.773879	0.999042	0.000416317	Zfp524
ENSRNOT00000022236	732.323	-0.0528857	0.0805296	-0.656723	0.511359	0.999042	0.000416317	Fiz1
ENSRNOT00000022349	538.573	0.0958213	0.103487	0.925926	0.354484	0.999042	0.000416317	Zfp579
ENSRNOT00000066307	0.15843	-0.00577028	0.0171634	-0.336198	0.736722	0.999042	0.000416317	Sbk3
ENSRNOT00000058956	0.17939	0.00482317	0.0171634	0.281016	0.778698	0.999042	0.000416317	Sbk2
ENSRNOT00000022480	764.14	0.1793	0.1084	1.65406	0.0981156	0.999042	0.000416317	Ssc5d
ENSRNOT00000068550	214.567	0.0677783	0.115814	0.585236	0.558389	0.999042	0.000416317	Nat14
ENSRNOT00000029136	347.664	-0.0797679	0.106899	-0.746201	0.455546	0.999042	0.000416317	Zfp628
ENSRNOT00000071971	409.953	-0.142776	0.109008	-1.30977	0.190273	0.999042	0.000416317	LOC684270
ENSRNOT00000022620	171.926	-0.0806647	0.113428	-0.711154	0.476989	0.999042	0.000416317	Isoc2b
ENSRNOT00000022698	265.866	0.0285768	0.109396	0.261224	0.79392	0.999042	0.000416317	Shisa7
ENSRNOT00000022977	2595.54	-0.103522	0.0770113	-1.34424	0.178871	0.999042	0.000416317	Ube2s
ENSRNOT00000058943	3425.35	0.0234143	0.0724899	0.323001	0.746694	0.999042	0.000416317	Rpl28
ENSRNOT00000023489	1.42622	0.00581487	0.0193292	0.300834	0.763541	0.999042	0.000416317	Il11
ENSRNOT00000033197	28.9552	0.163286	0.0952319	1.71461	0.0864167	0.999042	0.000416317	Cox6b2
ENSRNOT00000023744	970.533	0.0370637	0.0973731	0.380636	0.703474	0.999042	0.000416317	Kmt5c
ENSRNOT00000032439	186.011	-0.0762554	0.113641	-0.671022	0.502207	0.999042	0.000416317	Tmem150b
ENSRNOT00000031172	9372.74	-0.103332	0.0618183	-1.67154	0.094615	0.999042	0.000416317	Brsk1
ENSRNOT00000082423	9.41926	-0.0425999	0.0571756	-0.745072	0.456228	0.999042	0.000416317	Ppp6r1
ENSRNOT00000024400	1838.32	0.020066	0.0872074	0.230095	0.818018	0.999042	0.000416317	Ppp6r1
ENSRNOT00000090065	16.0904	0.0159701	0.0827508	0.19299	0.846966	0.999042	0.000416317	Tmem86b
ENSRNOT00000041527	0.079215	-0.00312192	0.0171634	-0.181894	0.855666	0.999042	0.000416317	Tmem86b
ENSRNOT00000092117	23.1933	0.0264099	0.0640537	0.412309	0.680113	0.999042	0.000416317	Ptprh
ENSRNOT00000024547	1436.74	-0.101503	0.0997684	-1.01739	0.308969	0.999042	0.000416317	Syt5
ENSRNOT00000024640	14.7994	0.0105754	0.0725077	0.145852	0.884038	0.999042	0.000416317	Tnni3
ENSRNOT00000086122	4488.95	0.0458647	0.0660868	0.694008	0.487677	0.999042	0.000416317	Ppp1r12c
ENSRNOT00000032306	17.698	0.0316236	0.0680739	0.464548	0.642255	0.999042	0.000416317	Eps8l1
ENSRNOT00000031462	790.902	0.0188905	0.100351	0.188245	0.850685	0.999042	0.000416317	Rdh13
ENSRNOT00000071927	7.62294	0.00832937	0.0375349	0.22191	0.824384	0.999042	0.000416317	Gp6
ENSRNOT00000025080	2.71963	0.0269098	0.0222088	1.21167	0.225639	0.999042	0.000416317	Ncr1
ENSRNOT00000077186	3.60159	0.0101307	0.0379283	0.267101	0.789392	0.999042	0.000416317	Lilrb4
ENSRNOT00000074352	11.093	-0.00949179	0.0431314	-0.220067	0.825819	0.999042	0.000416317	Lilrb3
ENSRNOT00000038802	1.1344	-0.0110936	0.0188645	-0.588069	0.556486	0.999042	0.000416317	Lilra5
ENSRNOT00000025110	113.038	0.0228522	0.11053	0.206752	0.836204	0.999042	0.000416317	Cdc42ep5
ENSRNOT00000025138	154.953	-0.0450327	0.115192	-0.390937	0.695844	0.999042	0.000416317	Leng9
ENSRNOT00000025338	2282.38	0.0582995	0.089712	0.649852	0.515788	0.999042	0.000416317	Leng8
ENSRNOT00000077964	15.7544	0.0945552	0.071991	1.31343	0.189038	0.999042	0.000416317	Leng8
ENSRNOT00000068459	8352.89	0.159179	0.0640162	2.48654	0.0128993	0.999042	0.000416317	Ttyh1
ENSRNOT00000036413	5.46813	-0.0347411	0.0412972	-0.841245	0.400211	0.999042	0.000416317	Lair1
ENSRNOT00000074520	3.59165	-0.011435	0.0407233	-0.280797	0.778866	0.999042	0.000416317	RGD1564801
ENSRNOT00000018989	307.896	-0.0575447	0.111813	-0.514652	0.606796	0.999042	0.000416317	Zswim9
ENSRNOT00000080422	71.2228	-0.0520642	0.104836	-0.496627	0.619452	0.999042	0.000416317	Selenow
ENSRNOT00000078917	0.522369	0.015945	0.0172437	0.924686	0.355129	0.999042	0.000416317	Selenow
ENSRNOT00000052231	18.4317	0.0725749	0.0926165	0.783607	0.43327	0.999042	0.000416317	LOC100364457
ENSRNOT00000017555	2499.92	-0.0576482	0.0750454	-0.768177	0.442382	0.999042	0.000416317	Nop53
ENSRNOT00000015059	941.636	0.0194309	0.0973579	0.199582	0.841807	0.999042	0.000416317	Bicra
ENSRNOT00000002044	8982.54	0.00649118	0.069438	0.0934817	0.925521	0.999042	0.000416317	Napa
ENSRNOT00000047289	178.304	0.0434784	0.115664	0.375901	0.70699	0.999042	0.000416317	Slc8a2
ENSRNOT00000039538	0.740093	-0.0167982	0.0175728	-0.955918	0.339114	0.999042	0.000416317	Meis3
ENSRNOT00000068406	0.0822773	-0.00312192	0.0171634	-0.181894	0.855666	0.999042	0.000416317	Meis3
ENSRNOT00000089718	2.0816	-0.0262097	0.0273494	-0.958329	0.337897	0.999042	0.000416317	Dhx34
ENSRNOT00000071576	65.5684	0.279438	0.11509	2.42799	0.0151827	0.999042	0.000416317	C5ar2
ENSRNOT00000073034	64.4854	-0.0342091	0.0945434	-0.361835	0.717475	0.999042	0.000416317	C5ar1
ENSRNOT00000071098	701.851	-0.0305716	0.10077	-0.303379	0.761601	0.999042	0.000416317	Inafm1
ENSRNOT00000075700	1809.14	-0.122468	0.0796541	-1.5375	0.124172	0.999042	0.000416317	Ccdc9
ENSRNOT00000020402	3834.8	-0.0129147	0.0730576	-0.176775	0.859686	0.999042	0.000416317	Sae1
ENSRNOT00000020609	922.983	-0.059807	0.113923	-0.524976	0.5996	0.999042	0.000416317	Tmem160
ENSRNOT00000020855	185.413	-0.0611408	0.115312	-0.530219	0.59596	0.999042	0.000416317	Npas1
ENSRNOT00000058172	13.7706	0.0633805	0.0830374	0.763277	0.445298	0.999042	0.000416317	LOC108349548
ENSRNOT00000052299	8.69744	-0.0570897	0.0599285	-0.95263	0.340778	0.999042	0.000416317	LOC108349752
ENSRNOT00000071271	11.4426	-0.0155864	0.0517661	-0.301093	0.763343	0.999042	0.000416317	Ceacam9
ENSRNOT00000021310	3653.96	0.0519109	0.0761995	0.68125	0.495713	0.999042	0.000416317	Ap2s1
ENSRNOT00000047079	2.61724	-0.0241667	0.0406674	-0.594252	0.552344	0.999042	0.000416317	LOC679748
ENSRNOT00000064332	1.12693	-0.00710307	0.0208623	-0.340474	0.7335	0.999042	0.000416317	Slc1a5
ENSRNOT00000021586	1100.07	-0.0287458	0.0877964	-0.327414	0.743355	0.999042	0.000416317	Fkrp
ENSRNOT00000089715	6.04082	-0.0205858	0.0473107	-0.435119	0.663476	0.999042	0.000416317	Strn4
ENSRNOT00000021976	529.396	0.0331896	0.111135	0.298642	0.765213	0.999042	0.000416317	Strn4
ENSRNOT00000084601	1723.98	-0.0133155	0.0941758	-0.14139	0.887562	0.999042	0.000416317	Dact3
ENSRNOT00000090417	112.8	0.131863	0.115672	1.13997	0.254298	0.999042	0.000416317	Gng8
ENSRNOT00000022441	16.2287	-0.0976102	0.0743523	-1.31281	0.189248	0.999042	0.000416317	Gng8
ENSRNOT00000022461	2583.48	-0.0147731	0.0924999	-0.159709	0.87311	0.999042	0.000416317	Ptgir
ENSRNOT00000022603	27634	-0.0848638	0.0586001	-1.44819	0.147565	0.999042	0.000416317	Calm3
ENSRNOT00000022610	2421.94	-0.0246164	0.0941371	-0.261495	0.793711	0.999042	0.000416317	Pnma8b
ENSRNOT00000029825	52.8063	-0.0639528	0.0968169	-0.660554	0.508898	0.999042	0.000416317	Pnma8a
ENSRNOT00000029810	373.256	0.0141701	0.114036	0.124259	0.90111	0.999042	0.000416317	Ccdc8
ENSRNOT00000023078	3983.77	-0.0470152	0.066257	-0.709589	0.477959	0.999042	0.000416317	Ppp5c
ENSRNOT00000023490	27.466	-0.163449	0.0790972	-2.06642	0.0387884	0.999042	0.000416317	Hif3a
ENSRNOT00000083546	1.59408	-0.00707125	0.0223635	-0.316196	0.751854	0.999042	0.000416317	Mill1
ENSRNOT00000035286	17.5076	0.129534	0.0685543	1.88951	0.0588242	0.999042	0.000416317	Mill1
ENSRNOT00000083211	36.632	-0.0271925	0.0965392	-0.281673	0.778194	0.999042	0.000416317	Micb
ENSRNOT00000018233	21.169	0.0524298	0.0647619	0.809577	0.418183	0.999042	0.000416317	Pglyrp1
ENSRNOT00000018495	333.487	0.0462544	0.113563	0.407303	0.683785	0.999042	0.000416317	Ccdc61
ENSRNOT00000057965	113.781	0.0354035	0.115355	0.306909	0.758912	0.999042	0.000416317	Nova2
ENSRNOT00000057963	0.148976	0.00482317	0.0171634	0.281016	0.778698	0.999042	0.000416317	Nanos2
ENSRNOT00000019069	10.8943	-0.0114027	0.0724549	-0.157376	0.874949	0.999042	0.000416317	Mypop
ENSRNOT00000078503	259.993	-0.290111	0.112302	-2.58332	0.00978533	0.999042	0.000416317	Mypop
ENSRNOT00000019075	1504.34	0.0290504	0.0673847	0.431113	0.666386	0.999042	0.000416317	Irf2bp1
ENSRNOT00000019219	9.55653	0.0076362	0.0574	0.133035	0.894166	0.999042	0.000416317	Foxa3
ENSRNOT00000090515	15.9782	-0.0532736	0.0731825	-0.727956	0.466641	0.999042	0.000416317	Rsph6a
ENSRNOT00000020134	268.994	0.104985	0.115393	0.909809	0.362923	0.999042	0.000416317	Dmwd
ENSRNOT00000071916	3.34033	0.0679903	0.041557	1.63607	0.101824	0.999042	0.000416317	Dmwd
ENSRNOT00000020428	1304.98	0.148093	0.0755603	1.95993	0.0500035	0.999042	0.000416317	Dmpk
ENSRNOT00000012082	269.831	-0.0796397	0.108873	-0.731494	0.464478	0.999042	0.000416317	Fbxo46
ENSRNOT00000021200	856.661	-0.0120494	0.0842929	-0.142947	0.886332	0.999042	0.000416317	Qpctl
ENSRNOT00000021221	1254.36	0.0441733	0.0890414	0.496098	0.619825	0.999042	0.000416317	Snrpd2
ENSRNOT00000021456	98.2987	0.185441	0.114501	1.61956	0.105327	0.999042	0.000416317	Gipr
ENSRNOT00000041215	1428.14	-0.094041	0.101596	-0.925634	0.354636	0.999042	0.000416317	Eml2
ENSRNOT00000078336	12.3978	-0.0249377	0.0615444	-0.405199	0.685331	0.999042	0.000416317	Eml2
ENSRNOT00000021893	70.3744	0.0104509	0.103267	0.101203	0.919389	0.999042	0.000416317	Gpr4
ENSRNOT00000029552	1284.17	-0.055151	0.0861089	-0.640479	0.521861	0.999042	0.000416317	Opa3
ENSRNOT00000022214	942.926	0.0292768	0.107376	0.272656	0.785118	0.999042	0.000416317	Vasp
ENSRNOT00000022528	4494.69	-0.0912922	0.0623697	-1.46373	0.143269	0.999042	0.000416317	Rtn2
ENSRNOT00000024113	732.51	0.0537399	0.0917233	0.585891	0.557949	0.999042	0.000416317	Ercc1
ENSRNOT00000034266	183.141	-0.0112212	0.115542	-0.0971178	0.922633	0.999042	0.000416317	Polr1g
ENSRNOT00000047105	258.312	0.330294	0.112378	2.93915	0.00329119	0.999042	0.000416317	Ppp1r13l
ENSRNOT00000024246	547.41	-0.0148066	0.108022	-0.137069	0.890976	0.999042	0.000416317	Ercc2
ENSRNOT00000022895	683.027	0.0539355	0.0436585	1.2354	0.216683	0.999042	0.000416317	Ckm
ENSRNOT00000023451	72.7335	0.161743	0.0971455	1.66496	0.0959209	0.999042	0.000416317	Exoc3l2
ENSRNOT00000023457	332.512	0.121686	0.111626	1.09012	0.275659	0.999042	0.000416317	Bloc1s3
ENSRNOT00000023652	314.767	0.173978	0.114852	1.5148	0.129822	0.999042	0.000416317	Trappc6a
ENSRNOT00000067272	45.2421	-0.106929	0.0925849	-1.15493	0.248118	0.999042	0.000416317	Nkpd1
ENSRNOT00000023867	3823.82	-0.0351413	0.0697101	-0.504106	0.614187	0.999042	0.000416317	Ppp1r37
ENSRNOT00000074579	40.2988	-0.0354299	0.0773642	-0.457962	0.64698	0.999042	0.000416317	Zfp296
ENSRNOT00000081565	2.48718	-0.00802741	0.035688	-0.224933	0.822031	0.999042	0.000416317	Clasrp
ENSRNOT00000075144	0.237645	-0.00841864	0.0171634	-0.490501	0.623779	0.999042	0.000416317	Clasrp
ENSRNOT00000067049	0.795212	-0.0169193	0.0176366	-0.959334	0.337391	0.999042	0.000416317	Relb
ENSRNOT00000073352	0.340882	-0.000473552	0.0171634	-0.0275909	0.977988	0.999042	0.000416317	Relb
ENSRNOT00000024779	6887.77	-0.0129142	0.0539634	-0.239313	0.810863	0.999042	0.000416317	Clptm1
ENSRNOT00000024800	4.61362	0.0594591	0.0461985	1.28704	0.198082	0.999042	0.000416317	Apoc2
ENSRNOT00000024832	6.52554	0.0148585	0.0403585	0.368162	0.712752	0.999042	0.000416317	Apoc4
ENSRNOT00000080453	19.1403	-0.00806969	0.0745872	-0.108191	0.913844	0.999042	0.000416317	Apoe
ENSRNOT00000041891	1.62934	-0.011914	0.0276447	-0.43097	0.66649	0.999042	0.000416317	Apoe
ENSRNOT00000091574	17.9723	-0.0779448	0.0808702	-0.963827	0.335133	0.999042	0.000416317	Apoe
ENSRNOT00000025281	1948.96	-0.0620622	0.0738771	-0.840074	0.400867	0.999042	0.000416317	Tomm40
ENSRNOT00000025388	191.307	-0.00762475	0.114441	-0.066626	0.946879	0.999042	0.000416317	Nectin2
ENSRNOT00000082125	301.738	0.0111809	0.111927	0.0998952	0.920428	0.999042	0.000416317	Nectin2
ENSRNOT00000045574	13174.9	-0.0598618	0.0783591	-0.763942	0.444902	0.999042	0.000416317	Bcam
ENSRNOT00000045306	96.1637	-0.140478	0.105179	-1.33561	0.181677	0.999042	0.000416317	Ceacam16
ENSRNOT00000045073	0.353071	-0.011067	0.0171634	-0.644804	0.519054	0.999042	0.000416317	Ceacam19
ENSRNOT00000064305	258.782	0.348415	0.114257	3.04939	0.00229303	0.999042	0.000416317	Pvr
ENSRNOT00000074412	4.1141	0.0548727	0.03599	1.52466	0.127343	0.999042	0.000416317	Igsf23
ENSRNOT00000026060	2.60255	-0.000778234	0.0218091	-0.0356839	0.971534	0.999042	0.000416317	Ceacam20
ENSRNOT00000026077	6398.1	0.154587	0.0970295	1.59319	0.111117	0.999042	0.000416317	Zfp180
ENSRNOT00000087253	0.168889	-0.00577028	0.0171634	-0.336198	0.736722	0.999042	0.000416317	Zfp112
ENSRNOT00000030440	17.6572	0.0768695	0.0628364	1.22333	0.221206	0.999042	0.000416317	Zfp112
ENSRNOT00000051473	263.112	0.0826311	0.112037	0.737531	0.460799	0.999042	0.000416317	Zfp111
ENSRNOT00000026252	46.5097	0.216718	0.105534	2.05354	0.0400206	0.999042	0.000416317	Zfp61
ENSRNOT00000088746	426.236	-0.149293	0.101056	-1.47734	0.139586	0.999042	0.000416317	LOC102548695
ENSRNOT00000026268	2.23339	0.00690384	0.0213024	0.324088	0.745872	0.999042	0.000416317	Tescl
ENSRNOT00000026288	3.33232	-0.00886492	0.0310362	-0.285632	0.77516	0.999042	0.000416317	Lypd5
ENSRNOT00000026489	74.6039	-0.0213361	0.11102	-0.192182	0.8476	0.999042	0.000416317	Kcnn4
ENSRNOT00000077952	1.48688	0.00141953	0.0244679	0.0580161	0.953736	0.999042	0.000416317	Kcnn4
ENSRNOT00000030900	4.87535	-0.0410129	0.0367219	-1.11685	0.264057	0.999042	0.000416317	Irgc
ENSRNOT00000075167	0.490209	-0.0109607	0.0171971	-0.637359	0.523891	0.999042	0.000416317	Plaur
ENSRNOT00000026793	6878.47	0.0482413	0.0994305	0.485176	0.627551	0.999042	0.000416317	Cadm4
ENSRNOT00000088829	63.3152	-0.00923129	0.0958935	-0.0962661	0.923309	0.999042	0.000416317	Zfp428
ENSRNOT00000026814	6.5946	0.0161168	0.0450731	0.35757	0.720665	0.999042	0.000416317	Zfp428
ENSRNOT00000072750	23.144	0.238798	0.0866778	2.75501	0.00586906	0.999042	0.000416317	Irgq
ENSRNOT00000081829	322.233	-0.0431553	0.105407	-0.409417	0.682233	0.999042	0.000416317	Irgq
ENSRNOT00000026946	4.14514	-0.00380849	0.0356855	-0.106724	0.915008	0.999042	0.000416317	Pinlyp
ENSRNOT00000027057	1071.61	0.0647056	0.0903914	0.715838	0.474092	0.999042	0.000416317	Xrcc1
ENSRNOT00000035356	99.9617	-0.13944	0.109855	-1.2693	0.204333	0.999042	0.000416317	Zfp575
ENSRNOT00000027075	538.476	-0.15259	0.0884649	-1.72487	0.0845516	0.999042	0.000416317	Ethe1
ENSRNOT00000027100	21.2465	-0.176486	0.0887378	-1.98885	0.0467178	0.999042	0.000416317	Lypd3
ENSRNOT00000071704	1.21971	0.0106036	0.021164	0.501021	0.616356	0.999042	0.000416317	Cd177
ENSRNOT00000027214	2.78257	-0.036181	0.0318533	-1.13586	0.256014	0.999042	0.000416317	Ceacam4
ENSRNOT00000027246	606.652	-0.0466927	0.111544	-0.418604	0.675506	0.999042	0.000416317	Rps19l2
ENSRNOT00000027254	44.6965	0.0695441	0.0752752	0.923865	0.355557	0.999042	0.000416317	Cd79a
ENSRNOT00000027435	6182.17	-0.0643065	0.0765027	-0.840578	0.400585	0.999042	0.000416317	Rabac1
ENSRNOT00000027497	22207.2	0.0277499	0.0825257	0.336258	0.736676	0.999042	0.000416317	Atp1a3
ENSRNOT00000079847	892.88	-0.00910631	0.0883758	-0.103041	0.917931	0.999042	0.000416317	Zfp574
ENSRNOT00000087572	36.4222	0.03396	0.0936809	0.362507	0.716973	0.999042	0.000416317	Pou2f2
ENSRNOT00000072616	993.072	-0.0759401	0.0798694	-0.950804	0.341704	0.999042	0.000416317	Dedd2
ENSRNOT00000071251	398.24	0.0908276	0.109396	0.83026	0.406392	0.999042	0.000416317	Zfp526
ENSRNOT00000027677	7.40362	0.0314375	0.0638377	0.49246	0.622394	0.999042	0.000416317	Gsk3a
ENSRNOT00000027684	1025.8	0.151183	0.105613	1.43148	0.152292	0.999042	0.000416317	Erf
ENSRNOT00000091357	7933.78	0.0369451	0.0686605	0.538084	0.590519	0.999042	0.000416317	Cic
ENSRNOT00000027774	690.847	-0.0730253	0.0975737	-0.748412	0.454212	0.999042	0.000416317	Pafah1b3
ENSRNOT00000077313	9433.98	-0.11973	0.100687	-1.18913	0.234388	0.999042	0.000416317	Megf8
ENSRNOT00000027845	2.4927	-0.0779887	0.0371194	-2.10102	0.0356388	0.999042	0.000416317	Cnfn
ENSRNOT00000027910	1070.98	0.142099	0.105752	1.3437	0.179046	0.999042	0.000416317	Lipe
ENSRNOT00000057433	11.8681	-0.090311	0.0632124	-1.42869	0.153093	0.999042	0.000416317	Cxcl17
ENSRNOT00000031326	90.2252	-0.107096	0.112104	-0.955329	0.339411	0.999042	0.000416317	Erich4
ENSRNOT00000027960	1337.37	-0.141156	0.0978846	-1.44206	0.149284	0.999042	0.000416317	Dmac2
ENSRNOT00000027964	596.991	-0.00549174	0.102634	-0.0535077	0.957327	0.999042	0.000416317	B3gnt8
ENSRNOT00000028026	562.723	-0.0471362	0.097698	-0.482468	0.629474	0.999042	0.000416317	Exosc5
ENSRNOT00000038300	129.976	0.0966298	0.109817	0.879918	0.378904	0.999042	0.000416317	Tmem91
ENSRNOT00000028029	323.897	0.100005	0.0998208	1.00185	0.316417	0.999042	0.000416317	B9d2
ENSRNOT00000028051	344.227	0.0514747	0.114588	0.449214	0.653277	0.999042	0.000416317	Tgfb1
ENSRNOT00000028065	1520.43	-0.0303487	0.0962484	-0.315316	0.752521	0.999042	0.000416317	Ccdc97
ENSRNOT00000028100	2890.23	-0.0323968	0.0690464	-0.469203	0.638925	0.999042	0.000416317	Hnrnpul1
ENSRNOT00000028177	131.405	0.0300911	0.108927	0.27625	0.782356	0.999042	0.000416317	Cyp2s1
ENSRNOT00000049588	1.04474	0.0172304	0.0178383	0.965921	0.334083	0.999042	0.000416317	LOC100359930
ENSRNOT00000049175	0.473214	0.015154	0.0171897	0.881574	0.378007	0.999042	0.000416317	Cyp2b21
ENSRNOT00000072193	11.6054	0.0312255	0.0496427	0.629005	0.529346	0.999042	0.000416317	Epc2l1
ENSRNOT00000028261	4.74784	0.00306951	0.039015	0.0786752	0.937291	0.999042	0.000416317	Cyp2g1
ENSRNOT00000090071	0.519564	-0.0106583	0.0172158	-0.619099	0.535851	0.999042	0.000416317	Cyp2a3
ENSRNOT00000068690	0.839024	0.0169037	0.0176755	0.956336	0.338903	0.999042	0.000416317	Cyp2f4
ENSRNOT00000079995	0.769429	0.0105563	0.0185793	0.568178	0.569914	0.999042	0.000416317	Cyp2t1
ENSRNOT00000028434	4046.61	-0.0840381	0.0708957	-1.18538	0.235869	0.999042	0.000416317	Egln2
ENSRNOT00000002052	2841.96	-0.0216911	0.0602086	-0.360265	0.718649	0.999042	0.000416317	Rab4b
ENSRNOT00000002050	50.2668	-0.0974963	0.0810936	-1.20227	0.229259	0.999042	0.000416317	Mia
ENSRNOT00000002053	355.681	0.20148	0.112127	1.79689	0.072353	0.999042	0.000416317	Snrpa
ENSRNOT00000081121	17.7231	0.148526	0.0837436	1.77358	0.0761324	0.999042	0.000416317	RGD1560854
ENSRNOT00000018696	426.316	0.11553	0.101019	1.14364	0.252773	0.999042	0.000416317	Itpkc
ENSRNOT00000028290	949.724	-0.0334562	0.0958776	-0.348946	0.727129	0.999042	0.000416317	Coq8b
ENSRNOT00000057213	35.6995	-0.0540737	0.0846796	-0.638569	0.523103	0.999042	0.000416317	Numbl
ENSRNOT00000090478	33.9296	-0.0264289	0.0875802	-0.301768	0.762829	0.999042	0.000416317	Numbl
ENSRNOT00000081796	51.1566	-0.172314	0.107187	-1.6076	0.107923	0.999042	0.000416317	Ltbp4
ENSRNOT00000084586	0.73166	0.00126918	0.0184368	0.0688394	0.945117	0.999042	0.000416317	Shkbp1
ENSRNOT00000077651	4239.28	-0.0321711	0.0761887	-0.422255	0.672839	0.999042	0.000416317	Sptbn4
ENSRNOT00000031026	674.881	-0.0258249	0.106003	-0.243625	0.807521	0.999042	0.000416317	Blvrb
ENSRNOT00000057190	161.267	0.0904799	0.110965	0.81539	0.414849	0.999042	0.000416317	Sertad3
ENSRNOT00000028468	351.962	-0.0642074	0.104045	-0.61711	0.537162	0.999042	0.000416317	Sertad1
ENSRNOT00000024771	22610.2	0.202856	0.115456	1.75699	0.0789192	0.999042	0.000416317	Prx
ENSRNOT00000028266	551.061	-0.061913	0.0941879	-0.657335	0.510966	0.999042	0.000416317	Hipk4
ENSRNOT00000057177	6015.1	-0.0394708	0.0668234	-0.590674	0.554739	0.999042	0.000416317	Pld3
ENSRNOT00000077968	78.9937	-0.0306521	0.115642	-0.26506	0.790963	0.999042	0.000416317	RGD1307554
ENSRNOT00000024829	30.619	-0.0125607	0.08273	-0.151828	0.879323	0.999042	0.000416317	RGD1307554
ENSRNOT00000025303	1025.42	0.0641403	0.0821777	0.780508	0.435092	0.999042	0.000416317	Akt2
ENSRNOT00000025472	1379.31	-0.0635488	0.0846954	-0.750322	0.453061	0.999042	0.000416317	Ttc9b
ENSRNOT00000034609	3729.29	-0.00808446	0.0669844	-0.120692	0.903935	0.999042	0.000416317	Map3k10
ENSRNOT00000057158	124.371	0.0445975	0.073382	0.607743	0.543358	0.999042	0.000416317	LOC100362069
ENSRNOT00000032933	19.8552	0.00896927	0.0706966	0.12687	0.899043	0.999042	0.000416317	LOC100910046
ENSRNOT00000051665	133.977	0.0772534	0.112392	0.687357	0.491858	0.999042	0.000416317	Zfp780b-ps1
ENSRNOT00000037975	0.17939	0.00482317	0.0171634	0.281016	0.778698	0.999042	0.000416317	Zfp780b-ps1
ENSRNOT00000057122	159.777	0.210853	0.111145	1.8971	0.057815	0.999042	0.000416317	Fcgbp
ENSRNOT00000087157	0.272716	-0.00841864	0.0171634	-0.490501	0.623779	0.999042	0.000416317	Dyrk1b
ENSRNOT00000026107	15.9804	0.0674083	0.0729225	0.924384	0.355286	0.999042	0.000416317	Dyrk1b
ENSRNOT00000093158	3.3058	0.00300245	0.0356342	0.0842575	0.932852	0.999042	0.000416317	Pak4
ENSRNOT00000092044	15.7641	-0.0785773	0.0498643	-1.57582	0.115067	0.999042	0.000416317	Nccrp1
ENSRNOT00000035328	0.161062	0.00482317	0.0171634	0.281016	0.778698	0.999042	0.000416317	Ifnl3
ENSRNOT00000057073	606.273	0.0425927	0.093689	0.454618	0.649384	0.999042	0.000416317	Lrfn1
ENSRNOT00000026891	77.191	-0.0489371	0.111264	-0.439828	0.660062	0.999042	0.000416317	Gmfg
ENSRNOT00000026839	372.363	0.0423772	0.107311	0.394902	0.692915	0.999042	0.000416317	Samd4b
ENSRNOT00000026778	748.706	-0.0244316	0.092167	-0.265079	0.790948	0.999042	0.000416317	Paf1
ENSRNOT00000093723	5.51737	0.00767832	0.0426161	0.180174	0.857016	0.999042	0.000416317	Paf1
ENSRNOT00000093354	5.22659	0.0284006	0.034577	0.821373	0.411434	0.999042	0.000416317	Paf1
ENSRNOT00000026720	272.841	-0.25012	0.112025	-2.23273	0.0255671	0.999042	0.000416317	Med29
ENSRNOT00000093615	1.44526	0.0164435	0.0238885	0.688342	0.491237	0.999042	0.000416317	Med29
ENSRNOT00000090129	458.469	0.101011	0.114694	0.880706	0.378477	0.999042	0.000416317	Zfp36
ENSRNOT00000093332	7.24601	-0.0492989	0.0499172	-0.987613	0.323342	0.999042	0.000416317	Plekhg2
ENSRNOT00000044326	3.05766	0.0475708	0.0370267	1.28477	0.198873	0.999042	0.000416317	Plekhg2
ENSRNOT00000093265	76.1181	-0.00583885	0.109261	-0.0534396	0.957382	0.999042	0.000416317	Plekhg2
ENSRNOT00000093329	2.24961	-0.0233383	0.0305205	-0.764677	0.444464	0.999042	0.000416317	Plekhg2
ENSRNOT00000026576	65.4808	0.0411901	0.0792391	0.519821	0.603189	0.999042	0.000416317	Rps16
ENSRNOT00000093351	11.5034	0.026024	0.0722329	0.360279	0.718638	0.999042	0.000416317	Rps16
ENSRNOT00000093203	19.8159	-0.0418657	0.0876489	-0.477652	0.632898	0.999042	0.000416317	Rps16
ENSRNOT00000057096	527.922	0.0340948	0.102867	0.331445	0.740308	0.999042	0.000416317	Timm50
ENSRNOT00000093657	1.92372	0.014596	0.0289283	0.504558	0.613869	0.999042	0.000416317	Timm50
ENSRNOT00000093205	4.81577	0.0324404	0.0423646	0.765743	0.443829	0.999042	0.000416317	Timm50
ENSRNOT00000026182	16.7737	0.00237005	0.0564711	0.0419693	0.966523	0.999042	0.000416317	Dll3
ENSRNOT00000074665	129.351	-0.0575732	0.111158	-0.517938	0.604501	0.999042	0.000416317	Eid2b
ENSRNOT00000026114	1028.87	-0.166986	0.0822977	-2.02905	0.0424529	0.999042	0.000416317	Eid2
ENSRNOT00000027006	2.84309	-0.00313493	0.0222875	-0.140659	0.88814	0.999042	0.000416317	Fbxo17
ENSRNOT00000027029	581.89	0.0919926	0.105323	0.873436	0.382426	0.999042	0.000416317	Mrps12
ENSRNOT00000027166	459.097	-0.0960988	0.0984456	-0.976162	0.328984	0.999042	0.000416317	Sars2
ENSRNOT00000075601	28.9652	0.106103	0.0694378	1.52804	0.126504	0.999042	0.000416317	Ccer2
ENSRNOT00000027212	533.637	0.0550609	0.104948	0.524648	0.599828	0.999042	0.000416317	Nfkbib
ENSRNOT00000084839	1.77258	-0.0347458	0.0251284	-1.38273	0.166748	0.999042	0.000416317	Sirt2
ENSRNOT00000064153	990.811	0.252168	0.0806604	3.12629	0.00177025	0.999042	0.000416317	Sirt2
ENSRNOT00000078156	0.089695	0.00217481	0.0171634	0.126712	0.899168	0.999042	0.000416317	Rinl
ENSRNOT00000057034	52.8463	0.0734944	0.105272	0.698138	0.485091	0.999042	0.000416317	Hnrnpl
ENSRNOT00000027537	2781.37	-0.0648438	0.0727643	-0.891149	0.372849	0.999042	0.000416317	Ech1
ENSRNOT00000041205	2.08684	-0.0206976	0.0243027	-0.851659	0.394403	0.999042	0.000416317	Lgals4
ENSRNOT00000084393	0.0822773	-0.00312192	0.0171634	-0.181894	0.855666	0.999042	0.000416317	Lgals7
ENSRNOT00000027773	1167.59	-0.188046	0.0934522	-2.01221	0.0441973	0.999042	0.000416317	Actn4
ENSRNOT00000090402	6.04169	-0.00553704	0.0580184	-0.0954359	0.923969	0.999042	0.000416317	Actn4
ENSRNOT00000027974	0.348279	-0.000473552	0.0171634	-0.0275909	0.977988	0.999042	0.000416317	Kcnk6
ENSRNOT00000056933	2.62278	-0.00946247	0.0269242	-0.351449	0.725251	0.999042	0.000416317	Yif1b
ENSRNOT00000027998	0.239931	0.00747154	0.0171634	0.435319	0.663331	0.999042	0.000416317	LOC100361913
ENSRNOT00000028006	1.91845	0.0179066	0.0267035	0.670571	0.502494	0.999042	0.000416317	Spint2
ENSRNOT00000028070	181.863	0.0783479	0.109134	0.717904	0.472817	0.999042	0.000416317	Ppp1r14a
ENSRNOT00000028091	168.85	-0.114241	0.115065	-0.992843	0.320787	0.999042	0.000416317	Dpf1
ENSRNOT00000077161	7.10056	0.0257908	0.0456257	0.565269	0.571891	0.999042	0.000416317	Zfp84
ENSRNOT00000035994	346.229	0.0125841	0.110458	0.113927	0.909296	0.999042	0.000416317	Zfp84
ENSRNOT00000074580	8.38192	0.0542213	0.0695695	0.779382	0.435754	0.999042	0.000416317	Zfp420
ENSRNOT00000074299	1.06075	0.02105	0.0273006	0.771045	0.44068	0.999042	0.000416317	Zfp84
ENSRNOT00000087522	974.151	0.0842756	0.0919985	0.916054	0.359639	0.999042	0.000416317	Eif3k
ENSRNOT00000067802	16.523	-0.116188	0.0767865	-1.51314	0.130245	0.999042	0.000416317	Eif3k
ENSRNOT00000079473	68.271	0.070603	0.0806358	0.87558	0.381258	0.999042	0.000416317	Ryr1
ENSRNOT00000056964	552.144	0.110466	0.0930596	1.18705	0.235209	0.999042	0.000416317	Fam98c
ENSRNOT00000077195	76.1466	0.104727	0.111991	0.935134	0.349719	0.999042	0.000416317	Spred3
ENSRNOT00000090615	3.97714	0.0372342	0.0401928	0.926388	0.354244	0.999042	0.000416317	Spred3
ENSRNOT00000083817	6.79004	0.0187584	0.049354	0.380078	0.703887	0.999042	0.000416317	Spred3
ENSRNOT00000056955	54.9124	-0.162713	0.109207	-1.48995	0.136236	0.999042	0.000416317	Ggn
ENSRNOT00000027937	3602.67	0.0357029	0.0740798	0.481952	0.62984	0.999042	0.000416317	Psmd8
ENSRNOT00000087411	247.587	0.0388951	0.11421	0.340558	0.733436	0.999042	0.000416317	Catsperg
ENSRNOT00000032394	0.507665	0.00504139	0.0172138	0.292869	0.769622	0.999042	0.000416317	Kcnk6
ENSRNOT00000083176	0.373121	0.0127683	0.0171634	0.743926	0.456921	0.999042	0.000416317	Yif1b
ENSRNOT00000078600	0.0788689	0.00217481	0.0171634	0.126712	0.899168	0.999042	0.000416317	LOC100361913
ENSRNOT00000073092	7.78687	-0.0305667	0.0654501	-0.467023	0.640483	0.999042	0.000416317	Zfp74
ENSRNOT00000033661	0.649611	-0.00902508	0.0179861	-0.50178	0.615822	0.999042	0.000416317	Zfp14
ENSRNOT00000074582	43.31	0.0774064	0.0880509	0.87911	0.379341	0.999042	0.000416317	Zfp566
ENSRNOT00000049877	29.9348	0.0152086	0.0797729	0.190649	0.848801	0.999042	0.000416317	Zfp260
ENSRNOT00000032973	0.547282	0.0109577	0.0172821	0.634051	0.526047	0.999042	0.000416317	Zfp420
ENSRNOT00000087931	45.1912	0.0668846	0.109987	0.608114	0.543112	0.999042	0.000416317	Zfp382
ENSRNOT00000028187	18.3574	0.0531535	0.0767404	0.69264	0.488536	0.999042	0.000416317	Zfp382
ENSRNOT00000075116	0.776568	-0.00349764	0.0205963	-0.169819	0.865153	0.999042	0.000416317	Cox7a1
ENSRNOT00000074211	319.038	-0.0831991	0.105166	-0.791121	0.428873	0.999042	0.000416317	Capns1
ENSRNOT00000070921	16.3347	0.0791252	0.0870337	0.909134	0.36328	0.999042	0.000416317	Tbcb
ENSRNOT00000028222	45.4652	-0.00255398	0.0280886	-0.0909256	0.927552	0.999042	0.000416317	Polr2i
ENSRNOT00000065011	19.3241	-0.00423733	0.0559386	-0.0757498	0.939618	0.999042	0.000416317	Wdr62
ENSRNOT00000028247	139.627	0.116589	0.10716	1.08799	0.276599	0.999042	0.000416317	Clip3
ENSRNOT00000051259	44.4459	-0.000762185	0.0280682	-0.0271547	0.978336	0.999042	0.000416317	Alkbh6
ENSRNOT00000028265	2.9295	-0.00559552	0.0402571	-0.138995	0.889454	0.999042	0.000416317	Syne4
ENSRNOT00000074494	1.2329	-0.0231403	0.0242202	-0.955412	0.339369	0.999042	0.000416317	Sdhaf1
ENSRNOT00000028275	505.909	-0.148347	0.109274	-1.35756	0.174602	0.999042	0.000416317	Lrfn3
ENSRNOT00000028284	136.276	0.169167	0.111847	1.51249	0.13041	0.999042	0.000416317	Tyrobp
ENSRNOT00000028287	3.44386	0.0156966	0.040791	0.384805	0.700382	0.999042	0.000416317	Hcst
ENSRNOT00000029719	39.9848	0.0160546	0.0947042	0.169524	0.865385	0.999042	0.000416317	Nfkbid
ENSRNOT00000028297	6587.97	0.130302	0.101533	1.28335	0.19937	0.999042	0.000416317	Aplp1
ENSRNOT00000028306	27.2229	0.0184813	0.08685	0.212795	0.831487	0.999042	0.000416317	Kirrel2
ENSRNOT00000045212	6.63801	-0.0075688	0.0415991	-0.181946	0.855625	0.999042	0.000416317	Nphs1
ENSRNOT00000034001	495.06	-0.00653943	0.0944429	-0.0692422	0.944797	0.999042	0.000416317	Arhgap33
ENSRNOT00000028401	490.015	0.24008	0.114287	2.10068	0.0356689	0.999042	0.000416317	Hspb6
ENSRNOT00000028413	479.594	0.102507	0.113381	0.904094	0.365946	0.999042	0.000416317	Lin37
ENSRNOT00000028438	1384.5	0.0458415	0.0803079	0.570821	0.568121	0.999042	0.000416317	Psenen
ENSRNOT00000038154	1045.14	-0.0527452	0.0764839	-0.689625	0.49043	0.999042	0.000416317	U2af1l4
ENSRNOT00000028442	64.8027	-0.0294212	0.113285	-0.259709	0.795088	0.999042	0.000416317	Igflr1
ENSRNOT00000080842	1774.25	-0.0269541	0.0798624	-0.337507	0.735735	0.999042	0.000416317	Kmt2b
ENSRNOT00000063808	5.69813	0.0614468	0.0447422	1.37335	0.169643	0.999042	0.000416317	Zbtb32
ENSRNOT00000033621	1.89163	-0.0123634	0.0230657	-0.536009	0.591953	0.999042	0.000416317	Upk1a
ENSRNOT00000032026	3823.58	0.0160045	0.0944356	0.169475	0.865423	0.999042	0.000416317	Cox6b1
ENSRNOT00000031254	3.23321	-0.036184	0.0357721	-1.01151	0.311771	0.999042	0.000416317	Rbm42
ENSRNOT00000031044	410.777	-0.127203	0.108194	-1.17569	0.239719	0.999042	0.000416317	Haus5
ENSRNOT00000028508	120.027	0.010336	0.113765	0.0908542	0.927608	0.999042	0.000416317	Atp4a
ENSRNOT00000028514	617.256	0.0913072	0.105853	0.862584	0.388366	0.999042	0.000416317	Tmem147
ENSRNOT00000028518	2.87802	0.0547447	0.0456177	1.20007	0.230111	0.999042	0.000416317	Gapdhs
ENSRNOT00000067813	9.4804	-0.0124379	0.0694954	-0.178975	0.857958	0.999042	0.000416317	Gapdhs
ENSRNOT00000028526	54.0507	0.0822671	0.100906	0.815287	0.414908	0.999042	0.000416317	Sbsn
ENSRNOT00000093144	0.297952	0.0101199	0.0171634	0.589623	0.555444	0.999042	0.000416317	Dmkn
ENSRNOT00000028532	3.5319	-0.0158889	0.0319855	-0.496754	0.619363	0.999042	0.000416317	Ffar2
ENSRNOT00000056714	1.49101	0.00143084	0.021936	0.0652279	0.947993	0.999042	0.000416317	Ffar3
ENSRNOT00000033155	0.253243	-0.00312192	0.0171634	-0.181894	0.855666	0.999042	0.000416317	Cd22
ENSRNOT00000028544	38.5699	0.12017	0.073531	1.63428	0.102201	0.999042	0.000416317	Mag
ENSRNOT00000044532	3.246	0.03511	0.0295344	1.18878	0.234524	0.999042	0.000416317	Mag
ENSRNOT00000028545	2.36852	0.0194861	0.024828	0.784844	0.432545	0.999042	0.000416317	Hamp
ENSRNOT00000087381	2112.07	0.0144877	0.061251	0.23653	0.813021	0.999042	0.000416317	Usf2
ENSRNOT00000075068	4.59229	0.0161425	0.0365861	0.44122	0.659054	0.999042	0.000416317	Fam187b
ENSRNOT00000028597	4.00477	-0.0152175	0.0349843	-0.43498	0.663577	0.999042	0.000416317	Fxyd5
ENSRNOT00000089474	2.06084	0.00237069	0.0339025	0.0699267	0.944252	0.999042	0.000416317	Fxyd5
ENSRNOT00000028624	2758.76	0.0477631	0.104415	0.457436	0.647358	0.999042	0.000416317	Fxyd1
ENSRNOT00000028632	11885.7	-0.0159419	0.0877442	-0.181686	0.855829	0.999042	0.000416317	Lgi4
ENSRNOT00000028637	50.7815	0.00309852	0.103166	0.0300342	0.97604	0.999042	0.000416317	Fxyd3
ENSRNOT00000079631	2.35108	0.0378052	0.0296911	1.27328	0.202917	0.999042	0.000416317	Hpn
ENSRNOT00000092133	2.05608	-0.00152434	0.0257293	-0.0592454	0.952757	0.999042	0.000416317	Scn1b
ENSRNOT00000028653	7.61125	-0.0646455	0.0523675	-1.23446	0.217032	0.999042	0.000416317	Scn1b
ENSRNOT00000028660	3311.21	-0.0256276	0.0728103	-0.351977	0.724856	0.999042	0.000416317	Gramd1a
ENSRNOT00000030832	6.77042	-0.027215	0.0493866	-0.55106	0.581592	0.999042	0.000416317	RGD1563307
ENSRNOT00000028672	1566.39	0.0179428	0.0816752	0.219685	0.826117	0.999042	0.000416317	Uba2
ENSRNOT00000032613	18750.1	-0.0524884	0.0823043	-0.637736	0.523646	0.999042	0.000416317	Gpi
ENSRNOT00000076987	194.573	-0.0826669	0.113764	-0.726652	0.467439	0.999042	0.000416317	Garre1
ENSRNOT00000028688	1.05565	0.0256633	0.0217243	1.18132	0.237476	0.999042	0.000416317	Garre1
ENSRNOT00000076885	9.34801	0.0270173	0.0715169	0.377776	0.705597	0.999042	0.000416317	LOC108349721
ENSRNOT00000076419	0.161062	0.00482317	0.0171634	0.281016	0.778698	0.999042	0.000416317	Garre1
ENSRNOT00000076255	0.575465	-0.00627254	0.0173321	-0.361903	0.717424	0.999042	0.000416317	Lsm14a
ENSRNOT00000076967	2.29125	-0.0248565	0.0230819	-1.07688	0.281534	0.999042	0.000416317	Lsm14a
ENSRNOT00000028698	240.668	0.108925	0.113514	0.959573	0.33727	0.999042	0.000416317	Kctd15
ENSRNOT00000078598	9.02596	0.0314955	0.0443658	0.709904	0.477763	0.999042	0.000416317	Kctd15
ENSRNOT00000047207	0.58263	0.0117567	0.0173419	0.677935	0.497813	0.999042	0.000416317	RGD1560088
ENSRNOT00000090545	0.0860279	-0.00312192	0.0171634	-0.181894	0.855666	0.999042	0.000416317	Syne4
ENSRNOT00000080613	0.0844443	-0.00312192	0.0171634	-0.181894	0.855666	0.999042	0.000416317	Alkbh6
ENSRNOT00000047120	0.40959	-0.00841864	0.0171634	-0.490501	0.623779	0.999042	0.000416317	Wdr62
ENSRNOT00000041301	0.0744879	0.00217481	0.0171634	0.126712	0.899168	0.999042	0.000416317	Ovol3
ENSRNOT00000028211	13.0915	-0.0783722	0.0787284	-0.995475	0.319505	0.999042	0.000416317	Tbcb
ENSRNOT00000075236	17.0106	0.160609	0.0821588	1.95486	0.0505999	0.999042	0.000416317	Cox7a1
ENSRNOT00000017708	76.6109	0.19315	0.0620723	3.11169	0.00186017	0.999042	0.000416317	Pdcd5
ENSRNOT00000028703	1647.48	0.00215086	0.0633221	0.033967	0.972903	0.999042	0.000416317	Cebpg
ENSRNOT00000014517	136.025	0.252994	0.11596	2.18173	0.0291291	0.999042	0.000416317	Cebpa
ENSRNOT00000015205	165.803	0.200271	0.100647	1.98983	0.0466095	0.999042	0.000416317	Slc7a10
ENSRNOT00000015384	3339.14	0.0113927	0.0851066	0.133864	0.89351	0.999042	0.000416317	Lrp3
ENSRNOT00000015791	620.394	-0.112616	0.0888143	-1.26799	0.2048	0.999042	0.000416317	Gpatch1
ENSRNOT00000050931	3.32354	0.0162135	0.0475754	0.340796	0.733257	0.999042	0.000416317	LOC687679
ENSRNOT00000033396	93.3792	0.0456177	0.11586	0.393731	0.69378	0.999042	0.000416317	Faap24
ENSRNOT00000089587	0.413566	0.00747154	0.0171634	0.435319	0.663331	0.999042	0.000416317	Cep89
ENSRNOT00000031236	14.348	-0.101114	0.0716153	-1.41191	0.157976	0.999042	0.000416317	Cep89
ENSRNOT00000016919	10.5858	0.00359327	0.0473573	0.0758759	0.939518	0.999042	0.000416317	Slc7a9
ENSRNOT00000079088	411.562	0.0402223	0.111505	0.360724	0.718306	0.999042	0.000416317	Nudt19
ENSRNOT00000017172	7.86448	0.00584826	0.0369754	0.158166	0.874326	0.999042	0.000416317	Rgs9bp
ENSRNOT00000092121	29.5625	-0.00936393	0.1013	-0.0924374	0.926351	0.999042	0.000416317	Zfp507
ENSRNOT00000018153	191.893	0.146792	0.111817	1.31279	0.189253	0.999042	0.000416317	Zfp507
ENSRNOT00000018931	964.117	-0.0146947	0.085068	-0.172741	0.862855	0.999042	0.000416317	Tshz3
ENSRNOT00000013741	139.562	0.163375	0.11588	1.40986	0.158581	0.999042	0.000416317	RGD1562402
ENSRNOT00000018956	342.345	0.160315	0.115952	1.3826	0.166789	0.999042	0.000416317	Zfp536
ENSRNOT00000020014	284.037	0.00965521	0.114071	0.0846425	0.932546	0.999042	0.000416317	Ccne1
ENSRNOT00000020079	1397.82	0.0290353	0.0831455	0.349211	0.726931	0.999042	0.000416317	LOC690000
ENSRNOT00000020383	648.334	0.0128584	0.101243	0.127005	0.898937	0.999042	0.000416317	Plekhf1
ENSRNOT00000020474	624.131	-0.0729238	0.103374	-0.705438	0.480538	0.999042	0.000416317	Pop4
ENSRNOT00000076542	45.3255	0.010347	0.093633	0.110506	0.912008	0.999042	0.000416317	LOC361559
ENSRNOT00000046035	901.971	-0.0593837	0.0962955	-0.616682	0.537445	0.999042	0.000416317	Uqcrb-ps1
ENSRNOT00000028923	0.545433	-0.0160472	0.017229	-0.931406	0.351643	0.999042	0.000416317	LOC690114
ENSRNOT00000020345	7.56944	0.022296	0.052766	0.422545	0.672627	0.999042	0.000416317	LOC365238
ENSRNOT00000027745	2.64517	0.0219384	0.0255319	0.859255	0.3902	0.999042	0.000416317	MGC114499
ENSRNOT00000056528	13.3498	0.0705958	0.0731011	0.965727	0.334181	0.999042	0.000416317	LOC100360527
ENSRNOT00000047473	20.7856	0.0246507	0.0703685	0.350309	0.726107	0.999042	0.000416317	Cd33
ENSRNOT00000024150	812.686	0.106745	0.0903413	1.18157	0.237376	0.999042	0.000416317	Iglon5
ENSRNOT00000039446	805.246	0.0715262	0.113278	0.631421	0.527766	0.999042	0.000416317	Vsig10l
ENSRNOT00000024083	1296.74	0.0431556	0.0923967	0.467068	0.640451	0.999042	0.000416317	Etfb
ENSRNOT00000023942	13.6115	0.0164713	0.0282079	0.583924	0.559272	0.999042	0.000416317	Nkg7
ENSRNOT00000023858	0.602195	-0.0164175	0.0173703	-0.945148	0.344583	0.999042	0.000416317	Lim2
ENSRNOT00000081922	1.99694	0.0385605	0.0305436	1.26247	0.206778	0.999042	0.000416317	Siglec10
ENSRNOT00000030370	207.512	0.138892	0.11204	1.23966	0.2151	0.999042	0.000416317	Zfp17
ENSRNOT00000025631	1.20439	-0.0174599	0.017919	-0.974379	0.329868	0.999042	0.000416317	Klk1c12
ENSRNOT00000074820	169.061	-0.0613811	0.115943	-0.529407	0.596523	0.999042	0.000416317	LOC102546648
ENSRNOT00000024645	244.666	0.0105079	0.115191	0.0912209	0.927317	0.999042	0.000416317	LOC102556967
ENSRNOT00000077073	3.37155	-0.0183029	0.0355133	-0.515381	0.606287	0.999042	0.000416317	Zfp819
ENSRNOT00000024662	0.0744879	0.00217481	0.0171634	0.126712	0.899168	0.999042	0.000416317	Zfp819
ENSRNOT00000038229	18.1659	0.035276	0.0764905	0.461182	0.644668	0.999042	0.000416317	Ceacam18
ENSRNOT00000048947	18.9915	0.0611953	0.0621841	0.984098	0.325067	0.999042	0.000416317	Siglec8
ENSRNOT00000024690	234.927	0.0273484	0.112678	0.242712	0.808229	0.999042	0.000416317	Ctu1
ENSRNOT00000029197	0.15843	-0.00577028	0.0171634	-0.336198	0.736722	0.999042	0.000416317	Klk14
ENSRNOT00000049123	0.0788689	0.00217481	0.0171634	0.126712	0.899168	0.999042	0.000416317	LOC103691107
ENSRNOT00000037867	0.610454	-0.0164402	0.0173824	-0.945796	0.344252	0.999042	0.000416317	Klk9
ENSRNOT00000045756	0.446928	0.0147135	0.0171766	0.856603	0.391664	0.999042	0.000416317	Klk1c10
ENSRNOT00000025701	1.66779	-0.0255317	0.0240485	-1.06167	0.288384	0.999042	0.000416317	Klk1c2
ENSRNOT00000025831	1.09778	-0.0173546	0.0178644	-0.971467	0.331316	0.999042	0.000416317	Klk1
ENSRNOT00000025846	955.026	-0.0765765	0.0861965	-0.888395	0.374329	0.999042	0.000416317	Fv1
ENSRNOT00000079199	1.00312	0.00420383	0.0202027	0.208083	0.835164	0.999042	0.000416317	Acp4
ENSRNOT00000032200	1.36859	-0.00890477	0.0218579	-0.407394	0.683719	0.999042	0.000416317	Acp4
ENSRNOT00000025949	226.007	0.0577764	0.106238	0.54384	0.586551	0.999042	0.000416317	Clec11a
ENSRNOT00000026100	87.2344	0.128445	0.113928	1.12741	0.259567	0.999042	0.000416317	Shank1
ENSRNOT00000026259	2536.93	0.191569	0.0755556	2.53548	0.0112295	0.999042	0.000416317	Lrrc4b
ENSRNOT00000086917	13.1695	-0.0782576	0.0662614	-1.18104	0.237585	0.999042	0.000416317	Aspdh
ENSRNOT00000026379	1364.1	0.0926267	0.087495	1.05865	0.289758	0.999042	0.000416317	Josd2
ENSRNOT00000043724	177.066	0.225534	0.1136	1.98533	0.0471075	0.999042	0.000416317	Fam71e1
ENSRNOT00000067754	302.261	0.0656263	0.0569256	1.15284	0.248975	0.999042	0.000416317	Mybpc2
ENSRNOT00000026797	299.453	0.220399	0.111874	1.97006	0.0488317	0.999042	0.000416317	Pold1
ENSRNOT00000026862	2850.31	0.00801123	0.0611717	0.130963	0.895804	0.999042	0.000416317	Nr1h2
ENSRNOT00000026992	66.426	0.0518672	0.0795387	0.6521	0.514337	0.999042	0.000416317	Napsa
ENSRNOT00000027063	3093.82	0.0763777	0.0943718	0.809328	0.418326	0.999042	0.000416317	Kcnc3
ENSRNOT00000078153	0.264803	-0.00841864	0.0171634	-0.490501	0.623779	0.999042	0.000416317	Kcnc3
ENSRNOT00000027062	88.6814	-0.00781641	0.115793	-0.0675035	0.946181	0.999042	0.000416317	Kcnc3
ENSRNOT00000037973	30.1601	-0.0472786	0.0853353	-0.554034	0.579556	0.999042	0.000416317	Zfp473
ENSRNOT00000035748	1179.32	-0.035357	0.0785486	-0.450129	0.652618	0.999042	0.000416317	Vrk3
ENSRNOT00000027260	2453.55	0.0569951	0.0733861	0.776647	0.437367	0.999042	0.000416317	Atf5
ENSRNOT00000074847	1606.96	0.0560203	0.0791029	0.708196	0.478824	0.999042	0.000416317	Nup62
ENSRNOT00000056364	0.791261	0.00979751	0.0176355	0.555556	0.578514	0.999042	0.000416317	Il4i1
ENSRNOT00000027436	1644.86	0.120607	0.0781362	1.54355	0.122697	0.999042	0.000416317	Tbc1d17
ENSRNOT00000027478	2613.49	0.0395738	0.0657888	0.601527	0.547489	0.999042	0.000416317	Akt1s1
ENSRNOT00000083551	12.3202	0.0871813	0.0640287	1.3616	0.173325	0.999042	0.000416317	Pnkp
ENSRNOT00000027675	2504.01	0.0194787	0.082561	0.235931	0.813486	0.999042	0.000416317	Med25
ENSRNOT00000086890	570.361	0.0187145	0.112378	0.166532	0.867738	0.999042	0.000416317	Fuz
ENSRNOT00000083336	21.7129	-0.0237596	0.0849084	-0.279826	0.779611	0.999042	0.000416317	Fuz
ENSRNOT00000049584	13.3241	-0.026833	0.0700668	-0.382962	0.701748	0.999042	0.000416317	Tsks
ENSRNOT00000035908	1686.71	-0.101063	0.0892002	-1.13299	0.257219	0.999042	0.000416317	Cpt1c
ENSRNOT00000064272	1538.21	-0.0175667	0.0941163	-0.186649	0.851936	0.999042	0.000416317	Prmt1
ENSRNOT00000027777	120.382	-0.0305113	0.115812	-0.263455	0.7922	0.999042	0.000416317	Bcl2l12
ENSRNOT00000027786	1654.26	-0.0669729	0.0907054	-0.738356	0.460298	0.999042	0.000416317	Irf3
ENSRNOT00000081430	7195.19	-0.0427308	0.0574187	-0.744196	0.456758	0.999042	0.000416317	Scaf1
ENSRNOT00000027809	488.484	-0.0155564	0.089487	-0.17384	0.861991	0.999042	0.000416317	Rras
ENSRNOT00000091711	1449	0.0236066	0.0769207	0.306896	0.758923	0.999042	0.000416317	Prr12
ENSRNOT00000082560	16.2693	-0.0277747	0.0554265	-0.501109	0.616295	0.999042	0.000416317	Prrg2
ENSRNOT00000027849	0.646709	-0.00443509	0.0176612	-0.25112	0.801721	0.999042	0.000416317	Prrg2
ENSRNOT00000027882	9.64621	-0.0077899	0.0612802	-0.127119	0.898846	0.999042	0.000416317	Nosip
ENSRNOT00000085352	0.322125	0.0101199	0.0171634	0.589623	0.555444	0.999042	0.000416317	Rcn3
ENSRNOT00000027917	4.26809	0.00479811	0.0349022	0.137473	0.890657	0.999042	0.000416317	Rcn3
ENSRNOT00000027944	1229.52	0.0603165	0.0867513	0.69528	0.48688	0.999042	0.000416317	Fcgrt
ENSRNOT00000093220	26.2312	-0.0813147	0.0827425	-0.982744	0.325734	0.999042	0.000416317	Rps11
ENSRNOT00000066328	0.253333	-0.00841864	0.0171634	-0.490501	0.623779	0.999042	0.000416317	Rps11
ENSRNOT00000027976	460.846	0.0802418	0.112848	0.711058	0.477048	0.999042	0.000416317	Rpl13a
ENSRNOT00000093589	29.1172	-0.0471133	0.0803665	-0.58623	0.557721	0.999042	0.000416317	Rpl13a
ENSRNOT00000093498	0.876957	0.013558	0.0177145	0.765364	0.444055	0.999042	0.000416317	Flt3lg
ENSRNOT00000093729	21.824	0.0730135	0.096514	0.756507	0.449345	0.999042	0.000416317	Flt3lg
ENSRNOT00000093606	11.104	-0.0188591	0.0533106	-0.353759	0.723519	0.999042	0.000416317	Flt3lg
ENSRNOT00000027992	212.924	0.0341395	0.115863	0.294655	0.768258	0.999042	0.000416317	Aldh16a1
ENSRNOT00000093313	18.1514	-0.0130381	0.0569436	-0.228966	0.818896	0.999042	0.000416317	Aldh16a1
ENSRNOT00000093583	0.161062	0.00482317	0.0171634	0.281016	0.778698	0.999042	0.000416317	Aldh16a1
ENSRNOT00000028022	361.837	0.0152127	0.114185	0.133228	0.894013	0.999042	0.000416317	Pih1d1
ENSRNOT00000028064	7.41646	-0.0341361	0.0492648	-0.692911	0.488365	0.999042	0.000416317	Slc17a7
ENSRNOT00000064184	2.2844	0.00176892	0.0358885	0.0492891	0.960689	0.999042	0.000416317	Slc17a7
ENSRNOT00000092245	2.08961	0.00660125	0.0339538	0.194419	0.845848	0.999042	0.000416317	Slc17a7
ENSRNOT00000073918	1.42377	0.017827	0.0181353	0.983001	0.325607	0.999042	0.000416317	Gfy
ENSRNOT00000028072	0.0744879	0.00217481	0.0171634	0.126712	0.899168	0.999042	0.000416317	Pth2
ENSRNOT00000028082	0.337777	-0.011067	0.0171634	-0.644804	0.519054	0.999042	0.000416317	Dkkl1
ENSRNOT00000028086	0.166722	-0.00577028	0.0171634	-0.336198	0.736722	0.999042	0.000416317	Tead2
ENSRNOT00000066834	77.9695	0.0713653	0.100913	0.707195	0.479445	0.999042	0.000416317	Cd37
ENSRNOT00000033882	3.38601	-0.0262931	0.0361105	-0.72813	0.466534	0.999042	0.000416317	Slc6a16
ENSRNOT00000051280	0.17939	0.00482317	0.0171634	0.281016	0.778698	0.999042	0.000416317	RGD1562492
ENSRNOT00000028116	52.688	0.0801593	0.0846619	0.946817	0.343732	0.999042	0.000416317	Hrc
ENSRNOT00000028142	3847.17	-0.0138887	0.0748634	-0.18552	0.852821	0.999042	0.000416317	Ppfia3
ENSRNOT00000028164	659.749	0.00826536	0.104752	0.078904	0.937109	0.999042	0.000416317	Lin7b
ENSRNOT00000028176	2349.88	-0.0368113	0.0933607	-0.394291	0.693367	0.999042	0.000416317	Snrnp70
ENSRNOT00000049957	1253.98	0.0249403	0.0748528	0.333191	0.73899	0.999042	0.000416317	Snrnp70
ENSRNOT00000028189	13.5106	0.0464685	0.051326	0.90536	0.365275	0.999042	0.000416317	Kcna7
ENSRNOT00000028194	2.21877	0.0235627	0.0251768	0.935888	0.349331	0.999042	0.000416317	Ntf4
ENSRNOT00000042039	15.3644	-0.0175577	0.0656539	-0.267428	0.78914	0.999042	0.000416317	Lhb
ENSRNOT00000028217	1098.57	-0.0923612	0.0855037	-1.0802	0.280053	0.999042	0.000416317	Ruvbl2
ENSRNOT00000028271	2775.67	-0.0986257	0.0611533	-1.61276	0.106796	0.999042	0.000416317	Gys1
ENSRNOT00000087061	61.6954	-0.160846	0.10484	-1.53421	0.124978	0.999042	0.000416317	Bax
ENSRNOT00000028334	140.563	-0.0116324	0.11546	-0.100749	0.91975	0.999042	0.000416317	Dhdh
ENSRNOT00000064245	1.72774	0.000954989	0.027316	0.0349608	0.972111	0.999042	0.000416317	Tulp2
ENSRNOT00000028390	9114.65	0.0294019	0.0479392	0.613316	0.539668	0.999042	0.000416317	Nucb1
ENSRNOT00000085005	1.74518	0.004142	0.0255611	0.162043	0.871272	0.999042	0.000416317	Tulp2
ENSRNOT00000044788	130.747	-0.0533031	0.115815	-0.460244	0.645341	0.999042	0.000416317	Ppp1r15a
ENSRNOT00000079633	11.5841	-0.0146258	0.0621873	-0.23519	0.814062	0.999042	0.000416317	Ppp1r15a
ENSRNOT00000028423	8911.86	0.086189	0.0818313	1.05325	0.292225	0.999042	0.000416317	Plekha4
ENSRNOT00000028436	95.2805	0.0176647	0.113032	0.156281	0.875812	0.999042	0.000416317	Hsd17b14
ENSRNOT00000028474	1641.88	-0.0160769	0.0868308	-0.185152	0.85311	0.999042	0.000416317	Bcat2
ENSRNOT00000028490	12.0113	0.0128181	0.0571422	0.22432	0.822508	0.999042	0.000416317	Fgf21
ENSRNOT00000028494	19.4758	-0.029709	0.0789415	-0.376341	0.706663	0.999042	0.000416317	Fut1
ENSRNOT00000033278	6.88016	0.022637	0.046086	0.49119	0.623292	0.999042	0.000416317	Izumo1
ENSRNOT00000032535	655.165	0.0185753	0.0931938	0.199319	0.842013	0.999042	0.000416317	Rasip1
ENSRNOT00000029167	19.9736	-0.0396006	0.0851725	-0.464946	0.64197	0.999042	0.000416317	Mamstr
ENSRNOT00000028519	31.1455	0.0453189	0.0574044	0.789468	0.429839	0.999042	0.000416317	Fut2
ENSRNOT00000028522	23.8491	0.0272028	0.0780464	0.348546	0.72743	0.999042	0.000416317	Sec1
ENSRNOT00000028524	17.651	0.00365648	0.0514582	0.0710572	0.943352	0.999042	0.000416317	Ntn5
ENSRNOT00000028540	1477.68	0.0671502	0.0772693	0.869042	0.384824	0.999042	0.000416317	Ca11
ENSRNOT00000028546	167.351	0.108195	0.1092	0.990794	0.321786	0.999042	0.000416317	Dbp
ENSRNOT00000028549	3383.35	-0.0569665	0.0731257	-0.779021	0.435967	0.999042	0.000416317	Sphk2
ENSRNOT00000028555	2949.28	0.0670281	0.0704822	0.950993	0.341608	0.999042	0.000416317	Rpl18
ENSRNOT00000028564	3.29251	-0.00720944	0.0346312	-0.208178	0.83509	0.999042	0.000416317	Fam83e
ENSRNOT00000028570	1.46101	-0.0251547	0.0214505	-1.17269	0.240922	0.999042	0.000416317	Sult2b1
ENSRNOT00000028588	1987.2	0.0179813	0.0714352	0.251714	0.801262	0.999042	0.000416317	Cyth2
ENSRNOT00000028591	275.311	0.346664	0.1129	3.07055	0.00213668	0.999042	0.000416317	Kcnj14
ENSRNOT00000056181	438.049	-0.0668849	0.112236	-0.595932	0.55122	0.999042	0.000416317	Grwd1
ENSRNOT00000028627	1739.76	0.0145881	0.0736585	0.19805	0.843006	0.999042	0.000416317	Kdelr1
ENSRNOT00000028635	9.0727	-0.0353068	0.0493635	-0.715241	0.47446	0.999042	0.000416317	Syngr4
ENSRNOT00000028650	34.5861	-0.0308906	0.0991031	-0.311702	0.755267	0.999042	0.000416317	Tmem143
ENSRNOT00000082917	78.0958	0.145875	0.114959	1.26893	0.204466	0.999042	0.000416317	Tmem143
ENSRNOT00000028656	1284.69	0.070356	0.0997579	0.705267	0.480644	0.999042	0.000416317	Emp3
ENSRNOT00000028662	16.6557	0.0490464	0.0708187	0.692563	0.488584	0.999042	0.000416317	Odad1
ENSRNOT00000028680	5481.6	-0.0200976	0.0543434	-0.369826	0.711512	0.999042	0.000416317	Nomo1
ENSRNOT00000028696	3.35282	0.00937424	0.0307124	0.305227	0.760194	0.999042	0.000416317	Abcc8
ENSRNOT00000068434	3.21382	-0.0163704	0.0255055	-0.641838	0.520978	0.999042	0.000416317	Otog
ENSRNOT00000015109	8.87438	0.00490769	0.0446166	0.109997	0.912412	0.999042	0.000416317	Myod1
ENSRNOT00000089488	1884.17	-0.106833	0.0964236	-1.10795	0.267882	0.999042	0.000416317	Kcnc1
ENSRNOT00000056109	256.188	0.119327	0.115823	1.03025	0.302892	0.999042	0.000416317	Tph1
ENSRNOT00000079553	91.4288	0.0904575	0.115959	0.780083	0.435342	0.999042	0.000416317	LOC691143
ENSRNOT00000016254	1.30721	-0.00547534	0.0179686	-0.304717	0.760581	0.999042	0.000416317	LOC691143
ENSRNOT00000080132	0.329109	-0.011067	0.0171634	-0.644804	0.519054	0.999042	0.000416317	Hps5
ENSRNOT00000066791	44.8817	-0.1118	0.110513	-1.01165	0.311705	0.999042	0.000416317	Gtf2h1
ENSRNOT00000087920	4.46781	-0.0279189	0.0492423	-0.566969	0.570735	0.999042	0.000416317	Gtf2h1
ENSRNOT00000017468	12428.7	-0.0464541	0.0786076	-0.590961	0.554547	0.999042	0.000416317	Ldha
ENSRNOT00000017851	0.521824	0.01594	0.0172431	0.924427	0.355264	0.999042	0.000416317	Ldhc
ENSRNOT00000082718	0.164555	-0.00577028	0.0171634	-0.336198	0.736722	0.999042	0.000416317	Ldhc
ENSRNOT00000090520	0.238961	-0.00312192	0.0171634	-0.181894	0.855666	0.999042	0.000416317	Ldhc
ENSRNOT00000018194	3212.37	-0.0045074	0.0870431	-0.0517835	0.958701	0.999042	0.000416317	Tsg101
ENSRNOT00000045719	35.9166	0.0237613	0.0897566	0.26473	0.791217	0.999042	0.000416317	Uevld
ENSRNOT00000075006	302.517	-0.0712443	0.115779	-0.61535	0.538324	0.999042	0.000416317	Spty2d1
ENSRNOT00000018688	172.964	0.102125	0.114386	0.892805	0.371961	0.999042	0.000416317	Tmem86a
ENSRNOT00000018860	546.394	0.15607	0.104987	1.48656	0.137131	0.999042	0.000416317	Ptpn5
ENSRNOT00000019051	837.852	-0.089422	0.113781	-0.785914	0.431918	0.999042	0.000416317	Mrgprx3
ENSRNOT00000019061	417.146	-0.146503	0.110759	-1.32272	0.185928	0.999042	0.000416317	Mrgprx1
ENSRNOT00000045792	1110.41	-0.244316	0.113784	-2.14719	0.0317782	0.999042	0.000416317	Mrgprb4
ENSRNOT00000029958	19.9936	-0.136431	0.0794255	-1.71773	0.0858468	0.999042	0.000416317	Mrgprb5
ENSRNOT00000049722	0.310038	0.0101199	0.0171634	0.589623	0.555444	0.999042	0.000416317	Mrgprx2
ENSRNOT00000051589	0.353071	-0.011067	0.0171634	-0.644804	0.519054	0.999042	0.000416317	Mrgprb3
ENSRNOT00000019175	53.0282	-0.168758	0.106033	-1.59156	0.111483	0.999042	0.000416317	Zdhhc13
ENSRNOT00000019311	4.74305	0.0683438	0.0412047	1.65864	0.097188	0.999042	0.000416317	Csrp3
ENSRNOT00000019739	0.0744879	0.00217481	0.0171634	0.126712	0.899168	0.999042	0.000416317	Dbx1
ENSRNOT00000036258	1238.15	-0.0834984	0.0841365	-0.992417	0.320994	0.999042	0.000416317	Htatip2
ENSRNOT00000022383	4815.35	-0.0654394	0.0775117	-0.844253	0.398528	0.999042	0.000416317	Slc17a6
ENSRNOT00000032922	170.957	-0.00585588	0.115878	-0.050535	0.959696	0.999042	0.000416317	Fancf
ENSRNOT00000056024	2662.17	0.107224	0.0849589	1.26207	0.206925	0.999042	0.000416317	Svip
ENSRNOT00000032254	0.483187	0.0153146	0.0171954	0.890623	0.373131	0.999042	0.000416317	Siglech
ENSRNOT00000032154	114.522	-0.00482266	0.111652	-0.0431938	0.965547	0.999042	0.000416317	LOC100911716
ENSRNOT00000055989	1031.33	0.00752418	0.0962455	0.078177	0.937687	0.999042	0.000416317	Tubgcp5
ENSRNOT00000018028	1244.71	-0.0597478	0.0744862	-0.802131	0.422477	0.999042	0.000416317	Nipa2
ENSRNOT00000068501	743.055	-0.00344948	0.10982	-0.0314103	0.974942	0.999042	0.000416317	Nipa1
ENSRNOT00000048996	1190.84	-0.177597	0.107337	-1.65457	0.0980109	0.999042	0.000416317	LOC100912195
ENSRNOT00000013468	9900.98	-0.0357144	0.08886	-0.401917	0.687745	0.999042	0.000416317	Ndn
ENSRNOT00000013483	30.1246	0.0380779	0.0823549	0.462363	0.643821	0.999042	0.000416317	Magel2
ENSRNOT00000013551	39.1029	-0.0224158	0.0763533	-0.293579	0.769079	0.999042	0.000416317	Mkrn3
ENSRNOT00000031973	8.22453	0.0486904	0.0473429	1.02846	0.303733	0.999042	0.000416317	Peg12
ENSRNOT00000048744	21.7894	0.0457321	0.0835342	0.547465	0.584059	0.999042	0.000416317	Hmgn5b
ENSRNOT00000031067	431.575	-0.0287054	0.103252	-0.278014	0.781001	0.999042	0.000416317	Fan1
ENSRNOT00000038511	599.68	-0.0388326	0.107718	-0.360502	0.718472	0.999042	0.000416317	Mphosph10
ENSRNOT00000021884	395.141	-0.0360494	0.108336	-0.332755	0.73932	0.999042	0.000416317	Mcee
ENSRNOT00000014988	547.403	0.117212	0.115539	1.01448	0.310354	0.999042	0.000416317	Tjp1
ENSRNOT00000051000	878.974	-0.147031	0.0916867	-1.60362	0.108798	0.999042	0.000416317	Tars3
ENSRNOT00000015287	272.43	-0.0324728	0.113632	-0.285771	0.775054	0.999042	0.000416317	Tm2d3
ENSRNOT00000016758	3.58535	0.0173972	0.0385501	0.451289	0.651781	0.999042	0.000416317	Snrpa1
ENSRNOT00000045742	1.30604	0.00408347	0.0191135	0.213643	0.830825	0.999042	0.000416317	Snrpa1
ENSRNOT00000016939	684.724	0.0173623	0.0977979	0.177532	0.85909	0.999042	0.000416317	Chsy1
ENSRNOT00000085158	132.106	0.0659133	0.114304	0.576649	0.564176	0.999042	0.000416317	Aldh1a3
ENSRNOT00000084082	8.49618	0.0458877	0.0646952	0.709291	0.478144	0.999042	0.000416317	Asb7
ENSRNOT00000018436	49.1526	-0.106979	0.0995802	-1.0743	0.282686	0.999042	0.000416317	Asb7
ENSRNOT00000018463	249.825	-0.133684	0.113457	-1.17828	0.238685	0.999042	0.000416317	Lins1
ENSRNOT00000075131	393.128	-0.0348857	0.0966127	-0.361088	0.718034	0.999042	0.000416317	Lysmd4
ENSRNOT00000073355	8.54712	0.0547528	0.058857	0.930269	0.352232	0.999042	0.000416317	Ttc23
ENSRNOT00000040147	27.0061	0.0604915	0.0585209	1.03367	0.301289	0.999042	0.000416317	Fam169b
ENSRNOT00000077479	735.397	-0.0566966	0.0928864	-0.610387	0.541606	0.999042	0.000416317	Arrdc4
ENSRNOT00000051402	0.606949	-0.00268634	0.017382	-0.154547	0.877178	0.999042	0.000416317	Arrdc4
ENSRNOT00000084336	242.077	0.110929	0.113192	0.979999	0.327087	0.999042	0.000416317	Nr2f2
ENSRNOT00000014152	565.137	0.134783	0.0994665	1.35506	0.175398	0.999042	0.000416317	Nr2f2
ENSRNOT00000076444	0.321032	-0.000473552	0.0171634	-0.0275909	0.977988	0.999042	0.000416317	Mctp2
ENSRNOT00000076300	1041.06	0.0804748	0.0997353	0.806884	0.419734	0.999042	0.000416317	Chd2
ENSRNOT00000090149	2.5825	-0.00198676	0.0271168	-0.0732668	0.941594	0.999042	0.000416317	Chd2
ENSRNOT00000076098	58.5389	0.0181256	0.110296	0.164337	0.869466	0.999042	0.000416317	Fam174b
ENSRNOT00000016461	0.860279	-0.0170277	0.0176935	-0.962369	0.335864	0.999042	0.000416317	LOC365287
ENSRNOT00000076469	2.56082	0.0108108	0.0266936	0.404996	0.68548	0.999042	0.000416317	LOC100360445
ENSRNOT00000014553	267.455	0.0128538	0.111197	0.115595	0.907974	0.999042	0.000416317	Klhl25
ENSRNOT00000067172	573.697	0.0613081	0.0937046	0.65427	0.512938	0.999042	0.000416317	Mrpl46
ENSRNOT00000025008	719.541	0.00600946	0.0896333	0.0670449	0.946546	0.999042	0.000416317	Mrps11
ENSRNOT00000065457	161.155	-0.0382921	0.115377	-0.331886	0.739976	0.999042	0.000416317	Det1
ENSRNOT00000064438	382.234	-0.0181065	0.111315	-0.162659	0.870787	0.999042	0.000416317	Aen
ENSRNOT00000085570	0.079215	-0.00312192	0.0171634	-0.181894	0.855666	0.999042	0.000416317	Isg20
ENSRNOT00000032174	34.9561	0.0218557	0.0860438	0.254007	0.79949	0.999042	0.000416317	Hapln3
ENSRNOT00000079100	0.822773	-0.0169666	0.0176616	-0.960647	0.33673	0.999042	0.000416317	Mfge8
ENSRNOT00000022962	105.276	0.250121	0.103133	2.42523	0.0152986	0.999042	0.000416317	Rlbp1
ENSRNOT00000044567	2289.49	-0.0164307	0.0760329	-0.216099	0.82891	0.999042	0.000416317	Polg
ENSRNOT00000048584	2.00306	0.0209512	0.0286246	0.73193	0.464211	0.999042	0.000416317	LOC685596
ENSRNOT00000021109	0.172056	-0.00577028	0.0171634	-0.336198	0.736722	0.999042	0.000416317	Rhcg
ENSRNOT00000033491	338.356	0.180423	0.105238	1.71443	0.0864492	0.999042	0.000416317	Kif7
ENSRNOT00000082164	0.529607	-0.0160472	0.017229	-0.931406	0.351643	0.999042	0.000416317	Plin1
ENSRNOT00000020229	202.362	0.0696001	0.112823	0.616896	0.537303	0.999042	0.000416317	Pex11a
ENSRNOT00000034042	7.20066	0.00587369	0.0435125	0.134989	0.892621	0.999042	0.000416317	Wdr93
ENSRNOT00000040164	0.149248	0.00482317	0.0171634	0.281016	0.778698	0.999042	0.000416317	Snrpep2
ENSRNOT00000020047	21.5347	-0.0306545	0.0782581	-0.39171	0.695273	0.999042	0.000416317	Mesp2
ENSRNOT00000092125	2.62416	-0.0409103	0.0348628	-1.17347	0.240609	0.999042	0.000416317	Anpep
ENSRNOT00000068084	1027.33	-0.0442471	0.0938491	-0.471471	0.637304	0.999042	0.000416317	Ap3s2
ENSRNOT00000078857	315.078	-0.0553544	0.113254	-0.488765	0.625008	0.999042	0.000416317	Arpin
ENSRNOT00000073302	7.44074	-0.0161993	0.0184202	-0.879433	0.379166	0.999042	0.000416317	Fuom
ENSRNOT00000085988	45.0902	-0.0199029	0.100502	-0.198036	0.843017	0.999042	0.000416317	Idh2
ENSRNOT00000019059	103.134	0.128466	0.113961	1.12728	0.259622	0.999042	0.000416317	Idh2
ENSRNOT00000030914	1265.91	-0.22792	0.0875287	-2.60394	0.00921587	0.999042	0.000416317	Sema4b
ENSRNOT00000042558	310.128	0.187515	0.114752	1.63409	0.102239	0.999042	0.000416317	Cib1
ENSRNOT00000090006	129.882	0.0656118	0.115927	0.565974	0.571412	0.999042	0.000416317	Ttll13
ENSRNOT00000018107	3604.79	-0.0254814	0.0653581	-0.389874	0.69663	0.999042	0.000416317	Ngrn
ENSRNOT00000017532	86.6537	0.0591471	0.0860361	0.687469	0.491787	0.999042	0.000416317	Prc1
ENSRNOT00000029471	69.1266	0.175764	0.114513	1.53488	0.124813	0.999042	0.000416317	Rccd1
ENSRNOT00000017407	1965.67	-0.0184754	0.0751102	-0.245978	0.805699	0.999042	0.000416317	Unc45a
ENSRNOT00000016445	268.355	0.159991	0.111217	1.43855	0.150279	0.999042	0.000416317	Hddc3
ENSRNOT00000016281	131.838	-0.00464324	0.108298	-0.0428748	0.965801	0.999042	0.000416317	Man2a2
ENSRNOT00000078982	1.07425	0.000994246	0.0181768	0.0546986	0.956379	0.999042	0.000416317	Man2a2
ENSRNOT00000016032	109.568	0.0508913	0.107781	0.472172	0.636804	0.999042	0.000416317	Fes
ENSRNOT00000015521	1871.89	0.037781	0.0722709	0.522769	0.601135	0.999042	0.000416317	Furin
ENSRNOT00000015065	389.498	0.0160096	0.107854	0.148438	0.881997	0.999042	0.000416317	Blm
ENSRNOT00000034267	104.264	0.145877	0.114956	1.26898	0.204449	0.999042	0.000416317	Zscan2
ENSRNOT00000032294	519.238	0.0297054	0.111304	0.266885	0.789558	0.999042	0.000416317	Wdr73
ENSRNOT00000014639	1199.87	-0.0792443	0.101405	-0.781463	0.43453	0.999042	0.000416317	Nmb
ENSRNOT00000015898	71.881	0.102492	0.0806795	1.27036	0.203958	0.999042	0.000416317	Alpk3
ENSRNOT00000077441	1.99805	0.0124173	0.0236366	0.52534	0.599347	0.999042	0.000416317	Slc28a1
ENSRNOT00000025888	1242.94	0.00487689	0.0899271	0.0542316	0.956751	0.999042	0.000416317	Rps17
ENSRNOT00000080925	362.855	0.0122615	0.10702	0.114572	0.908784	0.999042	0.000416317	Cpeb1
ENSRNOT00000078789	0.162756	-0.000473552	0.0171634	-0.0275909	0.977988	0.999042	0.000416317	Cpeb1
ENSRNOT00000026030	11492.9	-0.0748034	0.0691657	-1.08151	0.27947	0.999042	0.000416317	Ap3b2
ENSRNOT00000055614	7.0241	-0.0303017	0.042789	-0.708166	0.478842	0.999042	0.000416317	LOC100360933
ENSRNOT00000026089	1.43627	-0.0108252	0.0199103	-0.543699	0.586649	0.999042	0.000416317	Fsd2
ENSRNOT00000064667	276.251	-0.0900911	0.11297	-0.797478	0.425174	0.999042	0.000416317	Whamm
ENSRNOT00000026385	774.955	-0.0413261	0.0931827	-0.443495	0.657408	0.999042	0.000416317	Ramac
ENSRNOT00000079643	403.498	0.0599722	0.105585	0.567999	0.570036	0.999042	0.000416317	RGD1305713
ENSRNOT00000026595	4404.06	-0.0738652	0.0617195	-1.19679	0.231389	0.999042	0.000416317	Btbd1
ENSRNOT00000078500	390.626	-0.0989551	0.115249	-0.858618	0.390551	0.999042	0.000416317	Tm6sf1
ENSRNOT00000026754	656.425	0.0105383	0.0997649	0.105631	0.915875	0.999042	0.000416317	Hdgfl3
ENSRNOT00000076414	7.12806	0.0109813	0.0369108	0.29751	0.766077	0.999042	0.000416317	Hdgfl3
ENSRNOT00000067423	9.41058	0.0791712	0.048898	1.61911	0.105424	0.999042	0.000416317	Bnc1
ENSRNOT00000078144	0.688223	-0.0166664	0.0175028	-0.952212	0.34099	0.999042	0.000416317	Saxo2
ENSRNOT00000015320	98.5844	0.132397	0.113423	1.16729	0.243093	0.999042	0.000416317	Stard5
ENSRNOT00000016289	1307.55	0.020093	0.111092	0.180868	0.856471	0.999042	0.000416317	Il16
ENSRNOT00000016433	2.20309	0.00542505	0.0237783	0.228151	0.819529	0.999042	0.000416317	Cfap161
ENSRNOT00000016455	1382.94	-0.0337377	0.0825777	-0.408557	0.682865	0.999042	0.000416317	Tlnrd1
ENSRNOT00000055583	2608.85	-0.0879165	0.0641525	-1.37043	0.170552	0.999042	0.000416317	Mesd
ENSRNOT00000068167	365.364	0.11862	0.104646	1.13353	0.25699	0.999042	0.000416317	Fah
ENSRNOT00000023181	0.15843	-0.00577028	0.0171634	-0.336198	0.736722	0.999042	0.000416317	Pwwp4
ENSRNOT00000071895	1.10164	-0.00250136	0.0183034	-0.136661	0.891299	0.999042	0.000416317	LOC100911002
ENSRNOT00000074398	0.899066	-0.0102328	0.019596	-0.522189	0.601539	0.999042	0.000416317	LOC100911047
ENSRNOT00000042490	1242.34	0.019539	0.0914907	0.213563	0.830888	0.999042	0.000416317	F8a1
ENSRNOT00000075736	1.1952	-0.00388963	0.0185374	-0.209826	0.833804	0.999042	0.000416317	Xlr3a
ENSRNOT00000072973	2159.62	-0.00894852	0.0764719	-0.117017	0.906846	0.999042	0.000416317	Vbp1
ENSRNOT00000042081	24.2899	0.169119	0.0918047	1.84216	0.0654511	0.999042	0.000416317	Olr34
ENSRNOT00000022342	444.239	-0.00660229	0.108922	-0.060615	0.951666	0.999042	0.000416317	Ctsc
ENSRNOT00000022538	81.3905	-0.0801877	0.11475	-0.698801	0.484676	0.999042	0.000416317	Rab38
ENSRNOT00000023205	518.78	0.0446476	0.109209	0.408827	0.682666	0.999042	0.000416317	Fzd4
ENSRNOT00000035257	2.83464	0.0232359	0.0389326	0.596822	0.550626	0.999042	0.000416317	LOC102549852
ENSRNOT00000089014	56.2594	-0.0830412	0.111402	-0.745418	0.456019	0.999042	0.000416317	Hikeshi
ENSRNOT00000023468	112.716	0.263079	0.115753	2.27276	0.0230406	0.999042	0.000416317	Hikeshi
ENSRNOT00000024082	473.618	0.145463	0.10675	1.36265	0.172992	0.999042	0.000416317	Eed
ENSRNOT00000093052	3.76219	0.0124213	0.039105	0.317639	0.750759	0.999042	0.000416317	Picalm
ENSRNOT00000078883	2.09237	0.04112	0.0273483	1.50357	0.132693	0.999042	0.000416317	Ccdc83
ENSRNOT00000024095	0.84676	-0.000694286	0.0213435	-0.0325292	0.97405	0.999042	0.000416317	Ccdc89
ENSRNOT00000038279	590.127	0.00816055	0.0849889	0.0960189	0.923506	0.999042	0.000416317	Tmem126b
ENSRNOT00000038333	333.515	-0.00718278	0.106033	-0.0677409	0.945992	0.999042	0.000416317	Tmem126a
ENSRNOT00000025653	1156.5	0.0317549	0.09503	0.334157	0.738261	0.999042	0.000416317	Crebzf
ENSRNOT00000012781	389.542	-0.0442759	0.102522	-0.431867	0.665838	0.999042	0.000416317	Ccdc90b
ENSRNOT00000068402	631.14	0.0248631	0.10595	0.234668	0.814467	0.999042	0.000416317	Ankrd42
ENSRNOT00000013552	709.474	0.0298302	0.101637	0.293498	0.769141	0.999042	0.000416317	Pcf11
ENSRNOT00000092066	4.69688	0.00515088	0.0444785	0.115806	0.907806	0.999042	0.000416317	Rab30
ENSRNOT00000013851	57.3032	0.0257572	0.109675	0.23485	0.814325	0.999042	0.000416317	Rab30
ENSRNOT00000014271	463.431	-0.0703099	0.102743	-0.684327	0.493768	0.999042	0.000416317	Prcp
ENSRNOT00000014284	277.313	0.0908352	0.113896	0.797526	0.425146	0.999042	0.000416317	Fam181b
ENSRNOT00000031161	2181.28	-0.100149	0.0699368	-1.43199	0.152147	0.999042	0.000416317	Usp35
ENSRNOT00000016478	254.62	0.0338733	0.0999669	0.338845	0.734726	0.999042	0.000416317	Alg8
ENSRNOT00000016509	1588.66	-0.0281538	0.0898252	-0.313429	0.753955	0.999042	0.000416317	Ndufc2
ENSRNOT00000016540	16.1775	0.00540124	0.0559264	0.0965777	0.923062	0.999042	0.000416317	Thrsp
ENSRNOT00000016654	55.1096	-0.0641772	0.0903464	-0.710346	0.47749	0.999042	0.000416317	Kctd14
ENSRNOT00000016770	1401.7	-0.0653046	0.0884582	-0.738254	0.46036	0.999042	0.000416317	Ints4
ENSRNOT00000017702	1265.37	-0.0564995	0.0807523	-0.699664	0.484137	0.999042	0.000416317	Clns1a
ENSRNOT00000018091	531.525	-0.135898	0.0978259	-1.38918	0.164777	0.999042	0.000416317	Aqp11
ENSRNOT00000091952	687.415	0.0190978	0.100889	0.189296	0.849861	0.999042	0.000416317	Pak1
ENSRNOT00000019370	5687.07	-0.0148266	0.0826411	-0.179409	0.857616	0.999042	0.000416317	Capn5
ENSRNOT00000083055	54.1374	-0.14169	0.10724	-1.32124	0.18642	0.999042	0.000416317	Capn5
ENSRNOT00000046850	14.313	-0.0293902	0.0498414	-0.589675	0.555409	0.999042	0.000416317	B3gnt6
ENSRNOT00000034843	192.141	-0.122588	0.115956	-1.0572	0.29042	0.999042	0.000416317	Tsku
ENSRNOT00000020513	5.04831	-0.0438227	0.041605	-1.0533	0.292202	0.999042	0.000416317	Gucy2e
ENSRNOT00000088873	915.061	-0.0329425	0.0999273	-0.329664	0.741653	0.999042	0.000416317	Thap12
ENSRNOT00000021674	68.8073	0.0101411	0.0995491	0.101871	0.918859	0.999042	0.000416317	Wnt11
ENSRNOT00000067026	0.493664	-0.0158504	0.0171998	-0.921549	0.356764	0.999042	0.000416317	RGD1561870
ENSRNOT00000081669	0.35878	0.0101199	0.0171634	0.589623	0.555444	0.999042	0.000416317	Dgat2
ENSRNOT00000035774	325.323	0.0212729	0.111908	0.190093	0.849236	0.999042	0.000416317	Mogat2
ENSRNOT00000022983	1360.59	0.103358	0.100944	1.02391	0.305876	0.999042	0.000416317	Serpinh1
ENSRNOT00000086091	6.13036	0.0326643	0.0458577	0.712297	0.476281	0.999042	0.000416317	Serpinh1
ENSRNOT00000055321	1764.58	-0.00806034	0.0948406	-0.0849882	0.932271	0.999042	0.000416317	Gdpd5
ENSRNOT00000023386	41.0588	-0.125457	0.106551	-1.17744	0.239022	0.999042	0.000416317	Klhl35
ENSRNOT00000023935	5252.03	-0.0224986	0.0716913	-0.313826	0.753653	0.999042	0.000416317	Rps3
ENSRNOT00000043554	1610.26	-0.11867	0.0930521	-1.27531	0.202201	0.999042	0.000416317	Arrb1
ENSRNOT00000024157	1746.35	-0.0292681	0.0847521	-0.345338	0.72984	0.999042	0.000416317	Tpbgl
ENSRNOT00000071384	0.998261	-0.00650015	0.0178499	-0.364156	0.715742	0.999042	0.000416317	Olr35
ENSRNOT00000024420	113.308	-0.021591	0.115653	-0.186689	0.851905	0.999042	0.000416317	Neu3
ENSRNOT00000024338	2.37022	0.0367599	0.0294652	1.24757	0.212189	0.999042	0.000416317	LOC102553078
ENSRNOT00000024772	2221.46	0.0304762	0.068577	0.444408	0.656747	0.999042	0.000416317	Spcs2
ENSRNOT00000029629	118.894	-0.0501451	0.102964	-0.487017	0.626247	0.999042	0.000416317	Rnf169
ENSRNOT00000024875	317.258	-0.219068	0.10121	-2.1645	0.030426	0.999042	0.000416317	Pold3
ENSRNOT00000022879	87.8273	0.118071	0.115948	1.01831	0.308532	0.999042	0.000416317	Lipt2
ENSRNOT00000048437	113.235	0.0860505	0.115772	0.743273	0.457316	0.999042	0.000416317	Kcne3
ENSRNOT00000046943	162.726	0.0127518	0.114455	0.111413	0.911289	0.999042	0.000416317	P4ha3
ENSRNOT00000023648	5667.96	-0.0474393	0.0744823	-0.63692	0.524177	0.999042	0.000416317	Ppme1
ENSRNOT00000024005	8.72404	0.042881	0.042563	1.00747	0.313708	0.999042	0.000416317	Ucp3
ENSRNOT00000024156	6664.05	-0.0262713	0.0978709	-0.268428	0.78837	0.999042	0.000416317	Ucp2
ENSRNOT00000024256	71.1608	0.0483399	0.107764	0.448572	0.65374	0.999042	0.000416317	Dnajb13
ENSRNOT00000038764	277.128	-0.0045974	0.107008	-0.0429632	0.965731	0.999042	0.000416317	Coa4
ENSRNOT00000024290	1193.38	0.0867188	0.0915288	0.947448	0.34341	0.999042	0.000416317	Mrpl48
ENSRNOT00000025104	13082.7	-0.0133433	0.0816571	-0.163407	0.870198	0.999042	0.000416317	Rab6a
ENSRNOT00000087534	0.15843	-0.00577028	0.0171634	-0.336198	0.736722	0.999042	0.000416317	Rab6a
ENSRNOT00000038408	134.194	0.211984	0.11228	1.88799	0.0590273	0.999042	0.000416317	Relt
ENSRNOT00000077661	1.74571	0.00653016	0.0280884	0.232486	0.816161	0.999042	0.000416317	Relt
ENSRNOT00000050227	20.4079	-0.0768535	0.0646578	-1.18862	0.23459	0.999042	0.000416317	P2ry6
ENSRNOT00000026115	512.395	0.128592	0.111812	1.15007	0.250113	0.999042	0.000416317	P2ry2
ENSRNOT00000026286	367.269	-0.0417389	0.0980143	-0.425845	0.670221	0.999042	0.000416317	Atg16l2
ENSRNOT00000085555	50.9254	0.0247165	0.0725944	0.340473	0.7335	0.999042	0.000416317	Stard10
ENSRNOT00000026428	9.09013	-0.0773959	0.0735508	-1.05228	0.292672	0.999042	0.000416317	Stard10
ENSRNOT00000030037	1852.45	0.0766433	0.0924822	0.828736	0.407254	0.999042	0.000416317	Arap1
ENSRNOT00000026702	10.7565	0.181215	0.0751888	2.41014	0.0159464	0.999042	0.000416317	Phox2a
ENSRNOT00000066915	42.7859	0.0339568	0.107828	0.314916	0.752825	0.999042	0.000416317	Inppl1
ENSRNOT00000092952	3.46375	-0.0272557	0.036074	-0.75555	0.449919	0.999042	0.000416317	Inppl1
ENSRNOT00000026925	48.136	0.0900922	0.103838	0.867623	0.385601	0.999042	0.000416317	Folr2
ENSRNOT00000027028	526.617	-0.0393554	0.0951144	-0.41377	0.679043	0.999042	0.000416317	Anapc15
ENSRNOT00000039564	137.359	-0.134733	0.115483	-1.16669	0.243335	0.999042	0.000416317	Lrtomt
ENSRNOT00000027150	1583.95	-0.0619609	0.0704221	-0.87985	0.37894	0.999042	0.000416317	Lamtor1
ENSRNOT00000027261	97.1627	-0.0162727	0.115786	-0.140541	0.888233	0.999042	0.000416317	Lrrc51
ENSRNOT00000000474	3.08693	-0.0164366	0.0305659	-0.537743	0.590755	0.999042	0.000416317	Numa1
ENSRNOT00000048172	83.6963	-0.0267381	0.115153	-0.232197	0.816385	0.999042	0.000416317	Trpc2
ENSRNOT00000045726	6.88602	-0.0589401	0.048304	-1.22019	0.222393	0.999042	0.000416317	Trpc2
ENSRNOT00000055243	0.850609	0.0169232	0.0176853	0.956909	0.338613	0.999042	0.000416317	Art5
ENSRNOT00000027427	8.14102	0.0465317	0.0342355	1.35917	0.174094	0.999042	0.000416317	Art1
ENSRNOT00000027507	2.64606	-0.0349967	0.0314242	-1.11369	0.265414	0.999042	0.000416317	Chrna10
ENSRNOT00000076894	11.0177	-0.0511007	0.050168	-1.01859	0.308396	0.999042	0.000416317	Pgap2
ENSRNOT00000076240	1.12812	-0.0173846	0.0178799	-0.972297	0.330903	0.999042	0.000416317	Pgap2
ENSRNOT00000076923	6.41789	0.0678051	0.0594017	1.14147	0.253675	0.999042	0.000416317	Pgap2
ENSRNOT00000027641	563.539	0.321392	0.103569	3.10316	0.00191467	0.999042	0.000416317	Rhog
ENSRNOT00000076499	0.483187	0.0153146	0.0171954	0.890623	0.373131	0.999042	0.000416317	Rhog
ENSRNOT00000076592	0.821821	0.00643599	0.0176641	0.364354	0.715594	0.999042	0.000416317	Rhog
ENSRNOT00000093012	0.484343	-0.015724	0.0171889	-0.914773	0.360311	0.999042	0.000416317	Stim1
ENSRNOT00000074058	660.844	0.0410307	0.0889532	0.461262	0.64461	0.999042	0.000416317	Rrm1
ENSRNOT00000093070	0.336527	-0.00577028	0.0171634	-0.336198	0.736722	0.999042	0.000416317	Rrm1
ENSRNOT00000093112	0.164555	-0.00577028	0.0171634	-0.336198	0.736722	0.999042	0.000416317	Rrm1
ENSRNOT00000025003	0.329109	-0.011067	0.0171634	-0.644804	0.519054	0.999042	0.000416317	Olr40
ENSRNOT00000024992	196.459	-0.0284634	0.11593	-0.245522	0.806052	0.999042	0.000416317	Trim21
ENSRNOT00000092890	0.17939	0.00482317	0.0171634	0.281016	0.778698	0.999042	0.000416317	Trim21
ENSRNOT00000092837	0.223464	0.00747154	0.0171634	0.435319	0.663331	0.999042	0.000416317	Trim21
ENSRNOT00000093046	1.36707	0.0180542	0.0182501	0.989268	0.322532	0.999042	0.000416317	Trim21
ENSRNOT00000024971	0.327319	-0.011067	0.0171634	-0.644804	0.519054	0.999042	0.000416317	Olr43
ENSRNOT00000024948	0.15843	-0.00577028	0.0171634	-0.336198	0.736722	0.999042	0.000416317	Olr47
ENSRNOT00000092835	6.99131	0.0508784	0.0636434	0.799429	0.424042	0.999042	0.000416317	Trim68
ENSRNOT00000025027	34.5547	0.0759488	0.0871482	0.871491	0.383486	0.999042	0.000416317	Olr63
ENSRNOT00000025097	18.1386	0.0259902	0.0559719	0.464343	0.642402	0.999042	0.000416317	Olr59
ENSRNOT00000051894	0.148976	0.00482317	0.0171634	0.281016	0.778698	0.999042	0.000416317	Olr67
ENSRNOT00000021098	0.503415	0.0156047	0.0172109	0.906676	0.364578	0.999042	0.000416317	Olr78
ENSRNOT00000028936	9.28298	-0.0404541	0.0622229	-0.650148	0.515596	0.999042	0.000416317	Olr86
ENSRNOT00000079028	9.11066	0.0110151	0.0475227	0.231787	0.816704	0.999042	0.000416317	Olr88
ENSRNOT00000072397	1.78439	0.0121542	0.0313341	0.387891	0.698096	0.999042	0.000416317	Olr89
ENSRNOT00000021191	0.176536	-0.00577028	0.0171634	-0.336198	0.736722	0.999042	0.000416317	Olr96
ENSRNOT00000090745	3057.4	0.0365621	0.0612438	0.596992	0.550513	0.999042	0.000416317	LOC100134871
ENSRNOT00000089102	3.78618	-0.0332389	0.0359071	-0.925691	0.354606	0.999042	0.000416317	Hbb-b1
ENSRNOT00000090422	3663.12	0.0331681	0.0540166	0.614036	0.539192	0.999042	0.000416317	Hbb
ENSRNOT00000043719	1.27268	-0.0175158	0.017948	-0.975919	0.329105	0.999042	0.000416317	Hbe1
ENSRNOT00000067348	0.161062	0.00482317	0.0171634	0.281016	0.778698	0.999042	0.000416317	Olr138-ps
ENSRNOT00000040131	0.353071	-0.011067	0.0171634	-0.644804	0.519054	0.999042	0.000416317	Olr139
ENSRNOT00000032587	0.15843	-0.00577028	0.0171634	-0.336198	0.736722	0.999042	0.000416317	Ubqln3
ENSRNOT00000022992	1.76989	-0.00244905	0.0203449	-0.120377	0.904185	0.999042	0.000416317	RGD1310717
ENSRNOT00000023043	9.08639	0.00470548	0.0476275	0.0987976	0.921299	0.999042	0.000416317	Trim6
ENSRNOT00000055210	233.715	-0.0798426	0.112675	-0.708609	0.478567	0.999042	0.000416317	Trim34
ENSRNOT00000023100	90.9596	-0.0674472	0.111197	-0.606555	0.544146	0.999042	0.000416317	Trim5
ENSRNOT00000078058	1.68454	-0.014499	0.0228938	-0.633317	0.526527	0.999042	0.000416317	Trim30c
ENSRNOT00000023119	0.329109	-0.011067	0.0171634	-0.644804	0.519054	0.999042	0.000416317	Olr152
ENSRNOT00000023147	5.99467	-0.0395241	0.0461995	-0.855508	0.39227	0.999042	0.000416317	Olr155
ENSRNOT00000072996	2.65791	0.0267863	0.0221591	1.20882	0.226732	0.999042	0.000416317	Olr156
ENSRNOT00000074466	1.22655	0.0122696	0.0179347	0.684126	0.493896	0.999042	0.000416317	Olr158
ENSRNOT00000075036	0.164555	-0.00577028	0.0171634	-0.336198	0.736722	0.999042	0.000416317	Olr159
ENSRNOT00000073447	0.437995	0.00747154	0.0171634	0.435319	0.663331	0.999042	0.000416317	Olr160
ENSRNOT00000075826	0.176536	-0.00577028	0.0171634	-0.336198	0.736722	0.999042	0.000416317	Olr162
ENSRNOT00000075652	0.384524	0.00747154	0.0171634	0.435319	0.663331	0.999042	0.000416317	Olr163
ENSRNOT00000023213	0.164555	-0.00577028	0.0171634	-0.336198	0.736722	0.999042	0.000416317	LOC100910107
ENSRNOT00000023335	0.168889	-0.00577028	0.0171634	-0.336198	0.736722	0.999042	0.000416317	Olr197
ENSRNOT00000023349	0.161062	0.00482317	0.0171634	0.281016	0.778698	0.999042	0.000416317	Olr201
ENSRNOT00000035798	5.31715	0.0193695	0.0390801	0.495634	0.620153	0.999042	0.000416317	Olr202
ENSRNOT00000071063	2.93631	0.0355286	0.0299841	1.18491	0.236052	0.999042	0.000416317	LOC686660
ENSRNOT00000023502	853.028	0.0423818	0.106512	0.397907	0.690698	0.999042	0.000416317	Fhip1b
ENSRNOT00000024119	2421.91	0.134887	0.0912781	1.47776	0.139473	0.999042	0.000416317	Cavin3
ENSRNOT00000024224	4020.81	-0.0176538	0.0602385	-0.293066	0.769472	0.999042	0.000416317	Smpd1
ENSRNOT00000024710	29.1012	0.0231753	0.0970795	0.238725	0.811319	0.999042	0.000416317	Hpx
ENSRNOT00000024850	3349.74	-0.0376258	0.062532	-0.601705	0.547371	0.999042	0.000416317	Trim3
ENSRNOT00000025159	2158.32	0.0462484	0.0802952	0.575979	0.564629	0.999042	0.000416317	Arfip2
ENSRNOT00000075597	25.0484	0.173477	0.0913871	1.89826	0.0576613	0.999042	0.000416317	Timm10b
ENSRNOT00000076631	8.72061	0.0642677	0.0512466	1.25409	0.209811	0.999042	0.000416317	Timm10b
ENSRNOT00000025651	64.6685	-0.0360879	0.111138	-0.324713	0.745398	0.999042	0.000416317	Rrp8
ENSRNOT00000076100	3.30981	-0.0173018	0.0282452	-0.612559	0.540168	0.999042	0.000416317	Rrp8
ENSRNOT00000025906	4469.95	0.0278332	0.078578	0.35421	0.723181	0.999042	0.000416317	Ilk
ENSRNOT00000026280	1931.71	0.143365	0.0715015	2.00506	0.0449563	0.999042	0.000416317	Tpp1
ENSRNOT00000042865	251.999	-0.0714505	0.115593	-0.61812	0.536496	0.999042	0.000416317	Dchs1
ENSRNOT00000050562	3972.63	-0.0218766	0.0738916	-0.296064	0.767181	0.999042	0.000416317	Mrpl17
ENSRNOT00000042820	0.846735	-0.0170062	0.0176822	-0.961766	0.336167	0.999042	0.000416317	Olr210
ENSRNOT00000045360	0.176536	-0.00577028	0.0171634	-0.336198	0.736722	0.999042	0.000416317	Olr219
ENSRNOT00000081351	1567.54	0.117392	0.0740799	1.58466	0.113043	0.999042	0.000416317	Olfml1
ENSRNOT00000026744	31.2772	0.0467127	0.0896349	0.521144	0.602266	0.999042	0.000416317	Cyb5r2
ENSRNOT00000079844	4.22849	-0.0522048	0.0483217	-1.08036	0.279982	0.999042	0.000416317	Cyb5r2
ENSRNOT00000045415	400.27	0.12489	0.105597	1.1827	0.236929	0.999042	0.000416317	LOC499235
ENSRNOT00000026807	0.692764	0.0125755	0.01751	0.718192	0.472639	0.999042	0.000416317	Ovch2
ENSRNOT00000090059	0.161062	0.00482317	0.0171634	0.281016	0.778698	0.999042	0.000416317	Olr272
ENSRNOT00000073421	12.1869	0.0329834	0.0451734	0.730151	0.465298	0.999042	0.000416317	Gvin1
ENSRNOT00000020393	2.27862	-0.0258517	0.0298576	-0.865835	0.386581	0.999042	0.000416317	Nlrp10
ENSRNOT00000074636	98.8044	-0.0599713	0.108667	-0.55188	0.58103	0.999042	0.000416317	Tub
ENSRNOT00000086944	19.877	-0.00716862	0.0880032	-0.0814586	0.935077	0.999042	0.000416317	Lmo1
ENSRNOT00000019368	14.4932	0.0281034	0.0458943	0.612349	0.540307	0.999042	0.000416317	Trim66
ENSRNOT00000019247	3437.39	0.028588	0.0785825	0.363796	0.71601	0.999042	0.000416317	Rpl27a
ENSRNOT00000018497	197.439	0.0100173	0.115801	0.0865039	0.931066	0.999042	0.000416317	Akip1
ENSRNOT00000055158	0.48232	0.00447447	0.0171859	0.260357	0.794588	0.999042	0.000416317	LOC499240
ENSRNOT00000018309	171.33	0.00665733	0.110569	0.06021	0.951988	0.999042	0.000416317	Tmem9b
ENSRNOT00000067388	336.68	0.0525455	0.0883342	0.594849	0.551945	0.999042	0.000416317	Tmem9b
ENSRNOT00000065288	7655.59	-0.0581374	0.0595546	-0.976203	0.328964	0.999042	0.000416317	Nrip3
ENSRNOT00000016224	2727.86	-0.00682618	0.075848	-0.0899981	0.928289	0.999042	0.000416317	Tmem41b
ENSRNOT00000014002	3044.3	-0.0218162	0.0744452	-0.293051	0.769483	0.999042	0.000416317	Ipo7
ENSRNOT00000013362	682.523	-0.0931043	0.0957919	-0.971944	0.331079	0.999042	0.000416317	Wee1
ENSRNOT00000013276	1846.97	0.0793876	0.0827539	0.959322	0.337396	0.999042	0.000416317	Swap70
ENSRNOT00000036718	66.5716	-0.0847338	0.10265	-0.825465	0.409108	0.999042	0.000416317	Adm
ENSRNOT00000024933	1047.19	-0.0131718	0.0902026	-0.146025	0.883902	0.999042	0.000416317	Ampd3
ENSRNOT00000030474	128.482	-0.190582	0.115934	-1.64388	0.1002	0.999042	0.000416317	Lyve1
ENSRNOT00000023741	3095	-0.0421614	0.0635703	-0.663224	0.507187	0.999042	0.000416317	Ctr9
ENSRNOT00000064535	30042.3	-0.00788626	0.0570891	-0.13814	0.89013	0.999042	0.000416317	Eif4g2
ENSRNOT00000047044	5.86252	0.0753711	0.0544759	1.38357	0.166491	0.999042	0.000416317	RGD1566189
ENSRNOT00000065712	474.792	-0.00902329	0.109337	-0.0825272	0.934227	0.999042	0.000416317	Usp47
ENSRNOT00000087461	0.161062	0.00482317	0.0171634	0.281016	0.778698	0.999042	0.000416317	Usp47
ENSRNOT00000021858	19.5179	-0.0353088	0.0767609	-0.459985	0.645527	0.999042	0.000416317	Mical2
ENSRNOT00000037185	188.821	0.134481	0.113996	1.1797	0.238121	0.999042	0.000416317	Rassf10
ENSRNOT00000067170	249.819	-0.0741357	0.112249	-0.660456	0.508961	0.999042	0.000416317	Btbd10
ENSRNOT00000081767	12.4667	0.0407718	0.0799477	0.509981	0.610064	0.999042	0.000416317	Btbd10
ENSRNOT00000017199	293.066	0.145598	0.0957919	1.51994	0.128526	0.999042	0.000416317	Rras2
ENSRNOT00000060098	233.83	0.133396	0.112678	1.18387	0.236464	0.999042	0.000416317	Ythdc2
ENSRNOT00000083293	2854.06	0.044803	0.0654408	0.684635	0.493574	0.999042	0.000416317	Copb1
ENSRNOT00000015946	2726.69	-0.0350403	0.082123	-0.426681	0.669612	0.999042	0.000416317	Psma1
ENSRNOT00000067609	49.69	-0.0530853	0.106479	-0.49855	0.618096	0.999042	0.000416317	Cyp2r1
ENSRNOT00000055124	11406.4	0.0239429	0.0896867	0.266962	0.789499	0.999042	0.000416317	Calca
ENSRNOT00000014948	81.6745	0.165412	0.115956	1.42651	0.153721	0.999042	0.000416317	Calca
ENSRNOT00000014764	3512.78	0.00912419	0.0988044	0.0923459	0.926423	0.999042	0.000416317	Calcb
ENSRNOT00000030540	5.68826	0.0173843	0.03633	0.47851	0.632287	0.999042	0.000416317	Insc
ENSRNOT00000078096	304.158	0.140341	0.112329	1.24937	0.211529	0.999042	0.000416317	Insc
ENSRNOT00000027752	919.607	0.0301498	0.0918502	0.32825	0.742723	0.999042	0.000416317	Nucb2
ENSRNOT00000055120	963.418	0.259681	0.1109	2.34158	0.0192023	0.999042	0.000416317	Pik3c2a
ENSRNOT00000090773	2504.94	-0.0679977	0.079503	-0.855284	0.392394	0.999042	0.000416317	RGD1311703
ENSRNOT00000058700	63.8213	-0.0580926	0.106489	-0.545525	0.585393	0.999042	0.000416317	LOC100912427
ENSRNOT00000092282	16.4455	-0.00276805	0.0564961	-0.0489954	0.960923	0.999042	0.000416317	Rps15a
ENSRNOT00000092513	0.907845	-0.0179957	0.018184	-0.989646	0.322347	0.999042	0.000416317	Rps15a
ENSRNOT00000092316	8.86056	0.089957	0.0527092	1.70667	0.0878843	0.999042	0.000416317	Rps15a
ENSRNOT00000024648	5491.94	0.0181899	0.0745179	0.244101	0.807153	0.999042	0.000416317	Arl6ip1
ENSRNOT00000092274	10.075	-0.00499573	0.0548821	-0.0910267	0.927471	0.999042	0.000416317	Arl6ip1
ENSRNOT00000092366	0.661521	0.0164929	0.0174684	0.944155	0.34509	0.999042	0.000416317	Arl6ip1
ENSRNOT00000055106	170.006	0.0421704	0.114943	0.366882	0.713707	0.999042	0.000416317	Itpripl2
ENSRNOT00000022988	112.476	0.205419	0.115305	1.78153	0.0748255	0.999042	0.000416317	Coq7
ENSRNOT00000092454	1.23292	-0.0224121	0.0288476	-0.776915	0.437209	0.999042	0.000416317	Coq7
ENSRNOT00000092289	5.49193	0.0408106	0.0407107	1.00245	0.316124	0.999042	0.000416317	LOC102550534
ENSRNOT00000065601	26.4533	-0.0985327	0.0774228	-1.27266	0.20314	0.999042	0.000416317	Tmc5
ENSRNOT00000055103	7.7959	-0.0468666	0.0505377	-0.927359	0.35374	0.999042	0.000416317	Tmc5
ENSRNOT00000075020	13.1706	0.0424583	0.0464288	0.914482	0.360463	0.999042	0.000416317	Knop1
ENSRNOT00000073233	4629.68	-0.0316686	0.0653377	-0.484691	0.627895	0.999042	0.000416317	Gde1
ENSRNOT00000037870	1716.42	0.116639	0.096203	1.21243	0.225349	0.999042	0.000416317	Ccp110
ENSRNOT00000073003	115.594	0.133613	0.115668	1.15514	0.248032	0.999042	0.000416317	Knop1
ENSRNOT00000065892	1658.3	0.16047	0.0934395	1.71737	0.0859124	0.999042	0.000416317	Gprc5b
ENSRNOT00000082192	801.627	0.158156	0.108143	1.46247	0.143613	0.999042	0.000416317	Gprc5b
ENSRNOT00000021027	0.148976	0.00482317	0.0171634	0.281016	0.778698	0.999042	0.000416317	Umod
ENSRNOT00000020817	17.1433	-0.0192695	0.0587993	-0.327717	0.743126	0.999042	0.000416317	Pdilt
ENSRNOT00000046025	0.47529	-0.0156987	0.017187	-0.913403	0.36103	0.999042	0.000416317	Acsm5
ENSRNOT00000020587	2.45269	-0.0279307	0.026194	-1.0663	0.286288	0.999042	0.000416317	Acsm2
ENSRNOT00000066597	0.176536	-0.00577028	0.0171634	-0.336198	0.736722	0.999042	0.000416317	RGD1559600
ENSRNOT00000034610	4.72446	0.0575919	0.0451075	1.27677	0.201683	0.999042	0.000416317	Acsm4
ENSRNOT00000019747	136.959	0.206054	0.11596	1.77693	0.075579	0.999042	0.000416317	Eri2
ENSRNOT00000019654	9.13929	-0.0486666	0.0602762	-0.807394	0.419439	0.999042	0.000416317	Rexo5
ENSRNOT00000083153	24.9959	0.0838478	0.0896613	0.935162	0.349705	0.999042	0.000416317	Rexo5
ENSRNOT00000033673	462.752	-0.0472752	0.107914	-0.438083	0.661326	0.999042	0.000416317	Lyrm1
ENSRNOT00000075003	672.859	-0.0356259	0.107849	-0.330331	0.74115	0.999042	0.000416317	Ldaf1
ENSRNOT00000088536	0.264803	-0.00841864	0.0171634	-0.490501	0.623779	0.999042	0.000416317	Zp2
ENSRNOT00000075035	15.1553	-0.0865134	0.0756	-1.14436	0.252475	0.999042	0.000416317	Anks4b
ENSRNOT00000088482	443.673	-0.123541	0.111066	-1.11232	0.266001	0.999042	0.000416317	Crym
ENSRNOT00000037026	0.97307	0.0143288	0.0177922	0.805341	0.420623	0.999042	0.000416317	Abca15
ENSRNOT00000044384	48.2466	0.143304	0.112092	1.27846	0.201089	0.999042	0.000416317	Pdzd9
ENSRNOT00000079335	0.297952	0.0101199	0.0171634	0.589623	0.555444	0.999042	0.000416317	Pdzd9
ENSRNOT00000089361	204.12	0.00858546	0.112871	0.0760642	0.939368	0.999042	0.000416317	Mosmo
ENSRNOT00000040963	911.178	-0.154577	0.0874569	-1.76747	0.0771504	0.999042	0.000416317	Polr3e
ENSRNOT00000023189	1999.92	-0.101625	0.0665772	-1.52643	0.126903	0.999042	0.000416317	Cdr2
ENSRNOT00000039447	1.09087	-0.0173404	0.017857	-0.971072	0.331512	0.999042	0.000416317	LOC691551
ENSRNOT00000023262	39.2313	0.0885873	0.0917023	0.966031	0.334028	0.999042	0.000416317	Igsf6
ENSRNOT00000023591	9.4183	-0.00515147	0.0489532	-0.105233	0.916191	0.999042	0.000416317	Otoa
ENSRNOT00000024057	9.42676	-0.0193845	0.0521394	-0.371782	0.710055	0.999042	0.000416317	Scnn1g
ENSRNOT00000067138	21.1932	-0.115777	0.0923399	-1.25381	0.20991	0.999042	0.000416317	Scnn1b
ENSRNOT00000025309	1454.21	-0.0524075	0.100599	-0.520954	0.602399	0.999042	0.000416317	Gga2
ENSRNOT00000025072	140.48	0.102207	0.114627	0.891646	0.372583	0.999042	0.000416317	Ubfd1
ENSRNOT00000024471	2564.34	0.0135376	0.0826925	0.163711	0.869959	0.999042	0.000416317	Ndufab1
ENSRNOT00000047420	102.207	-0.071389	0.115427	-0.618478	0.53626	0.999042	0.000416317	Palb2
ENSRNOT00000024367	2921.99	-0.0351442	0.0648393	-0.54202	0.587805	0.999042	0.000416317	Dctn5
ENSRNOT00000025629	77.2785	0.0612985	0.0932066	0.657662	0.510755	0.999042	0.000416317	Plk1
ENSRNOT00000025699	22.6606	-0.0559889	0.0735341	-0.7614	0.446418	0.999042	0.000416317	Ern2
ENSRNOT00000025832	1379	-0.0586533	0.0985403	-0.595221	0.551696	0.999042	0.000416317	Chp2
ENSRNOT00000086492	882.255	0.0485679	0.0972655	0.499333	0.617545	0.999042	0.000416317	Tnrc6a
ENSRNOT00000017885	118.249	0.00420165	0.115913	0.0362484	0.971084	0.999042	0.000416317	Tnrc6a
ENSRNOT00000019640	1244.83	0.0770175	0.0836796	0.920386	0.357371	0.999042	0.000416317	Lcmt1
ENSRNOT00000020281	71.7014	-0.0898741	0.111974	-0.802633	0.422187	0.999042	0.000416317	Zkscan2
ENSRNOT00000025988	3.10593	0.0230953	0.0426262	0.541809	0.58795	0.999042	0.000416317	Nupr1
ENSRNOT00000077253	171.787	-0.0675492	0.115058	-0.58709	0.557143	0.999042	0.000416317	Snrpn
ENSRNOT00000088874	75.3442	-0.16653	0.114769	-1.45101	0.146777	0.999042	0.000416317	Snurf
ENSRNOT00000021855	0.0805312	0.00217481	0.0171634	0.126712	0.899168	0.999042	0.000416317	RGD1561206
ENSRNOT00000080741	1.46897	-0.0188438	0.0356816	-0.52811	0.597423	0.999042	0.000416317	LOC691716
ENSRNOT00000020388	678.04	-0.0284515	0.0901815	-0.315492	0.752388	0.999042	0.000416317	Kdm8
ENSRNOT00000088073	1.14798	0.0229034	0.0243314	0.941309	0.346547	0.999042	0.000416317	Il4r
ENSRNOT00000022271	5508.29	-0.059069	0.0553137	-1.06789	0.285569	0.999042	0.000416317	Gtf3c1
ENSRNOT00000043433	30.8295	0.156034	0.103021	1.51458	0.12988	0.999042	0.000416317	Xpo6
ENSRNOT00000079044	0.860279	-0.0170277	0.0176935	-0.962369	0.335864	0.999042	0.000416317	Xpo6
ENSRNOT00000082228	172.971	-0.18513	0.111657	-1.65802	0.097313	0.999042	0.000416317	Sbk1
ENSRNOT00000023563	34.5613	0.0641273	0.0815503	0.786352	0.431661	0.999042	0.000416317	Lat
ENSRNOT00000024185	1861.91	0.120145	0.0614184	1.95617	0.0504451	0.999042	0.000416317	Spns1
ENSRNOT00000045531	3.58944	0.0374301	0.0447571	0.836295	0.402989	0.999042	0.000416317	LOC100361060
ENSRNOT00000055027	24.9416	0.0901852	0.0646308	1.39539	0.162898	0.999042	0.000416317	Cd19
ENSRNOT00000025043	1830.68	0.090437	0.0761817	1.18712	0.235179	0.999042	0.000416317	Rabep2
ENSRNOT00000074274	46.5747	-0.0260336	0.110825	-0.234908	0.81428	0.999042	0.000416317	Sh2b1
ENSRNOT00000071241	11.5836	-0.00505032	0.06531	-0.0773285	0.938362	0.999042	0.000416317	Sh2b1
ENSRNOT00000025203	2391.42	-0.0405848	0.0677858	-0.598722	0.549358	0.999042	0.000416317	Tufm
ENSRNOT00000025782	6277.72	0.0731577	0.0710324	1.02992	0.303047	0.999042	0.000416317	Eif3c
ENSRNOT00000025898	587.256	-0.0322386	0.107641	-0.299502	0.764557	0.999042	0.000416317	Cln3
ENSRNOT00000091065	3.62329	0.0599483	0.0373388	1.60552	0.108379	0.999042	0.000416317	Apobr
ENSRNOT00000023555	0.0744879	0.00217481	0.0171634	0.126712	0.899168	0.999042	0.000416317	Apobr
ENSRNOT00000025950	0.595903	0.0163131	0.0173766	0.938795	0.347836	0.999042	0.000416317	Il27
ENSRNOT00000084824	6.13698	0.00235874	0.0642452	0.0367147	0.970712	0.999042	0.000416317	Sgf29
ENSRNOT00000026186	631.791	-0.117161	0.111815	-1.04781	0.294726	0.999042	0.000416317	Sult1a1
ENSRNOT00000077226	13.9984	0.0709336	0.0558508	1.27006	0.204065	0.999042	0.000416317	Slx1b
ENSRNOT00000026231	554.459	-0.0125632	0.104583	-0.120126	0.904384	0.999042	0.000416317	Slx1b
ENSRNOT00000073652	1484.58	-0.0212869	0.0666739	-0.319269	0.749523	0.999042	0.000416317	Bola2
ENSRNOT00000026496	1711.34	-0.102979	0.0975495	-1.05565	0.291126	0.999042	0.000416317	Coro1a
ENSRNOT00000087625	26500.9	-0.0598842	0.0769998	-0.77772	0.436734	0.999042	0.000416317	Mapk3
ENSRNOT00000026688	50.3837	0.342957	0.106986	3.20562	0.00134772	0.999042	0.000416317	Gdpd3
ENSRNOT00000026755	6735.52	-0.100683	0.0685764	-1.46819	0.142052	0.999042	0.000416317	Ypel3
ENSRNOT00000068543	15.7297	0.0636836	0.0587764	1.08349	0.278592	0.999042	0.000416317	Tbx6
ENSRNOT00000026909	996.009	-0.0317749	0.0887224	-0.358139	0.720239	0.999042	0.000416317	Ppp4c
ENSRNOT00000088473	5.33788	-0.0231277	0.042794	-0.540443	0.588892	0.999042	0.000416317	Aldoa
ENSRNOT00000087928	1.16634	0.00815823	0.0186066	0.43846	0.661053	0.999042	0.000416317	Aldoa
ENSRNOT00000080988	40.1797	-0.0623319	0.0999031	-0.623924	0.532678	0.999042	0.000416317	Aldoa
ENSRNOT00000026955	8696.37	-0.0401501	0.0796867	-0.503849	0.614367	0.999042	0.000416317	Tlcd3b
ENSRNOT00000027022	408.561	0.0835035	0.0981613	0.850676	0.394949	0.999042	0.000416317	Doc2a
ENSRNOT00000027033	1075.58	0.0853611	0.0860999	0.991419	0.321481	0.999042	0.000416317	Ino80e
ENSRNOT00000039964	397.763	0.19326	0.102758	1.88073	0.0600085	0.999042	0.000416317	Hirip3
ENSRNOT00000027094	309.643	-0.083418	0.10964	-0.760834	0.446756	0.999042	0.000416317	Tmem219
ENSRNOT00000027129	739.353	0.0211467	0.0959339	0.22043	0.825537	0.999042	0.000416317	Kctd13
ENSRNOT00000055016	1095.03	0.0228355	0.0996661	0.22912	0.818776	0.999042	0.000416317	Asphd1
ENSRNOT00000037405	7143.8	-0.0276437	0.072615	-0.380689	0.703434	0.999042	0.000416317	Sez6l2
ENSRNOT00000013691	6.04625	-0.0931405	0.0558374	-1.66806	0.095303	0.999042	0.000416317	Cdipt
ENSRNOT00000027392	502.254	-0.0748652	0.102438	-0.730838	0.464878	0.999042	0.000416317	Pagr1
ENSRNOT00000049044	3503.73	-0.138701	0.0757936	-1.82998	0.0672528	0.999042	0.000416317	Prrt2
ENSRNOT00000027525	167.13	0.132791	0.114486	1.15988	0.246096	0.999042	0.000416317	Kif22
ENSRNOT00000022758	4.30968	0.0235978	0.0268263	0.879652	0.379048	0.999042	0.000416317	Zg16
ENSRNOT00000022765	20.7989	0.0267452	0.0505967	0.528596	0.597086	0.999042	0.000416317	LOC308990
ENSRNOT00000023080	371.356	-0.0520452	0.101613	-0.51219	0.608518	0.999042	0.000416317	Qprt
ENSRNOT00000023285	2811.61	0.0434947	0.0616279	0.705763	0.480336	0.999042	0.000416317	Cd2bp2
ENSRNOT00000023706	4181.86	-0.0390257	0.0589978	-0.661476	0.508307	0.999042	0.000416317	Tbc1d10b
ENSRNOT00000023944	307.648	0.109446	0.0642138	1.7044	0.0883068	0.999042	0.000416317	Mylpf
ENSRNOT00000055012	104.306	0.0124285	0.11573	0.107392	0.914478	0.999042	0.000416317	Septin1
ENSRNOT00000023995	398.08	-0.0723284	0.106317	-0.680309	0.496309	0.999042	0.000416317	Znf48
ENSRNOT00000023999	1859.24	-0.0737138	0.0904266	-0.815179	0.41497	0.999042	0.000416317	Zfp771
ENSRNOT00000074114	921.301	-0.0619106	0.0978861	-0.632476	0.527076	0.999042	0.000416317	Sephs2
ENSRNOT00000024639	371.762	-0.0747768	0.103503	-0.722456	0.470014	0.999042	0.000416317	Znf768
ENSRNOT00000074435	74.7568	-0.0569642	0.114141	-0.499069	0.617731	0.999042	0.000416317	LOC102553962
ENSRNOT00000024858	208.17	0.0986458	0.11572	0.852453	0.393963	0.999042	0.000416317	LOC102554302
ENSRNOT00000024969	333.265	0.141165	0.112551	1.25423	0.209758	0.999042	0.000416317	Zfp689
ENSRNOT00000025419	16.357	0.0474625	0.0796983	0.595527	0.551491	0.999042	0.000416317	Phkg2
ENSRNOT00000078779	50.88	0.0899585	0.10175	0.884115	0.376634	0.999042	0.000416317	Ccdc189
ENSRNOT00000025499	1482.06	-0.0186251	0.0655787	-0.284012	0.776402	0.999042	0.000416317	Rnf40
ENSRNOT00000044511	417.775	0.00872278	0.0900424	0.0968741	0.922826	0.999042	0.000416317	Zfp689
ENSRNOT00000025618	265.204	-0.0548627	0.114283	-0.480061	0.631184	0.999042	0.000416317	Bcl7c
ENSRNOT00000025646	116.306	0.165779	0.115372	1.43691	0.150744	0.999042	0.000416317	Ctf1
ENSRNOT00000041840	1.09155	0.0210335	0.0213778	0.983891	0.325169	0.999042	0.000416317	Ctf2
ENSRNOT00000090428	89.9557	0.138381	0.112645	1.22847	0.219269	0.999042	0.000416317	Fbxl19
ENSRNOT00000065187	253.69	-0.0568967	0.115955	-0.49068	0.623653	0.999042	0.000416317	Fbxl19
ENSRNOT00000025732	368.788	0.121958	0.108092	1.12828	0.259204	0.999042	0.000416317	Orai3
ENSRNOT00000025933	320.779	0.00993125	0.113411	0.0875689	0.930219	0.999042	0.000416317	Hsd3b7
ENSRNOT00000026063	7064.18	-0.0402709	0.0702985	-0.572856	0.566742	0.999042	0.000416317	Stx1b
ENSRNOT00000082121	34.5062	0.0298951	0.0885723	0.337522	0.735724	0.999042	0.000416317	Stx4
ENSRNOT00000026224	18.4427	0.00359447	0.0918194	0.0391472	0.968773	0.999042	0.000416317	Stx4
ENSRNOT00000022452	350.602	0.107181	0.105016	1.02061	0.307437	0.999042	0.000416317	Zfp668
ENSRNOT00000036187	707.715	0.0219284	0.0763283	0.28729	0.77389	0.999042	0.000416317	Zfp646
ENSRNOT00000035672	155.53	0.00436819	0.114831	0.0380401	0.969656	0.999042	0.000416317	Prss53
ENSRNOT00000073596	490.161	0.0547606	0.112837	0.485306	0.627459	0.999042	0.000416317	Vkorc1
ENSRNOT00000078578	4.8211	0.0185644	0.0407833	0.455196	0.648968	0.999042	0.000416317	Bckdk
ENSRNOT00000026466	20.3691	0.0282689	0.0706381	0.400194	0.689014	0.999042	0.000416317	Bckdk
ENSRNOT00000026527	800.193	-0.0288441	0.093466	-0.308605	0.757622	0.999042	0.000416317	Kat8
ENSRNOT00000026572	0.811614	0.00317155	0.0189967	0.166953	0.867407	0.999042	0.000416317	Prss8
ENSRNOT00000090368	2.01438	0.0072607	0.0284258	0.255426	0.798394	0.999042	0.000416317	Prss36
ENSRNOT00000026587	0.683431	0.0165716	0.0175082	0.946506	0.34389	0.999042	0.000416317	Prss36
ENSRNOT00000031891	3927.12	0.0267922	0.0717313	0.373508	0.708771	0.999042	0.000416317	Fus
ENSRNOT00000026699	40.6334	-0.0185762	0.100179	-0.185431	0.852891	0.999042	0.000416317	Pycard
ENSRNOT00000029994	48.9043	0.0703538	0.098704	0.712776	0.475985	0.999042	0.000416317	Trim72
ENSRNOT00000026748	45.3052	-0.00473361	0.0803416	-0.0589185	0.953017	0.999042	0.000416317	Itgam
ENSRNOT00000054983	34.4855	0.0884411	0.0778346	1.13627	0.255844	0.999042	0.000416317	Itgax
ENSRNOT00000026908	24.5656	0.0205341	0.0241778	0.849298	0.395716	0.999042	0.000416317	Cox6a2
ENSRNOT00000026979	40.3291	-0.0768507	0.0796258	-0.965148	0.334471	0.999042	0.000416317	LOC103691238
ENSRNOT00000027032	1262.4	0.118195	0.0823697	1.43493	0.151306	0.999042	0.000416317	Armc5
ENSRNOT00000054980	1052.69	-0.0663803	0.0978767	-0.678204	0.497642	0.999042	0.000416317	Tgfb1i1
ENSRNOT00000027265	3.13336	0.019163	0.03105	0.617165	0.537126	0.999042	0.000416317	Slc5a2
ENSRNOT00000027290	876.409	-0.0202716	0.084791	-0.239078	0.811045	0.999042	0.000416317	Rusf1
ENSRNOT00000027375	3207.37	-0.115802	0.100047	-1.15748	0.247075	0.999042	0.000416317	Rgs10
ENSRNOT00000027463	1051.93	0.101027	0.0958211	1.05433	0.291732	0.999042	0.000416317	Tial1
ENSRNOT00000027616	6672.6	-0.00864435	0.0708652	-0.121983	0.902912	0.999042	0.000416317	Bag3
ENSRNOT00000027630	4315.06	0.0633424	0.0615282	1.02949	0.303252	0.999042	0.000416317	Inpp5f
ENSRNOT00000027665	1613.48	0.0897047	0.0858417	1.045	0.296022	0.999042	0.000416317	Sec23ip
ENSRNOT00000067742	22.8327	-0.0322717	0.0838537	-0.384858	0.700343	0.999042	0.000416317	Btbd16
ENSRNOT00000027860	14126	0.0350853	0.0611976	0.573313	0.566433	0.999042	0.000416317	Htra1
ENSRNOT00000050519	1.17371	0.00794734	0.0185945	0.427403	0.669086	0.999042	0.000416317	Cuzd1
ENSRNOT00000036625	0.241594	0.00747154	0.0171634	0.435319	0.663331	0.999042	0.000416317	RGD1560958
ENSRNOT00000036128	5.44042	0.0289235	0.0500514	0.577877	0.563347	0.999042	0.000416317	Fam24a
ENSRNOT00000027956	363.657	-0.0637792	0.106253	-0.600261	0.548333	0.999042	0.000416317	RGD1305014
ENSRNOT00000027967	783.614	0.0301297	0.101729	0.296175	0.767097	0.999042	0.000416317	Pstk
ENSRNOT00000027704	1556.64	-0.00907309	0.0790956	-0.11471	0.908675	0.999042	0.000416317	Wdr11
ENSRNOT00000028011	0.15843	-0.00577028	0.0171634	-0.336198	0.736722	0.999042	0.000416317	Hmx2
ENSRNOT00000087065	86.5106	0.0158615	0.115111	0.137793	0.890404	0.999042	0.000416317	Bub3
ENSRNOT00000075540	163.225	0.0438223	0.10365	0.42279	0.672449	0.999042	0.000416317	Gpr26
ENSRNOT00000022157	498.665	-0.0639475	0.106525	-0.600303	0.548304	0.999042	0.000416317	Chst15
ENSRNOT00000066711	1.80819	-0.00780848	0.0231151	-0.337808	0.735508	0.999042	0.000416317	Chst15
ENSRNOT00000022628	4382.26	-0.0159563	0.0640102	-0.249277	0.803146	0.999042	0.000416317	Oat
ENSRNOT00000022971	1399.75	-0.0266283	0.078973	-0.337183	0.735979	0.999042	0.000416317	Lhpp
ENSRNOT00000023121	176.635	0.221606	0.115747	1.91456	0.0555484	0.999042	0.000416317	Eef1akmt2
ENSRNOT00000023404	74.8401	0.0299084	0.108446	0.275792	0.782708	0.999042	0.000416317	Ctbp2
ENSRNOT00000023574	14.4264	0.0254517	0.0631455	0.403064	0.686901	0.999042	0.000416317	Ctbp2
ENSRNOT00000037064	0.529607	-0.0160472	0.017229	-0.931406	0.351643	0.999042	0.000416317	Tex36
ENSRNOT00000089957	1.05389	0.0201412	0.0210315	0.957671	0.338229	0.999042	0.000416317	Edrf1
ENSRNOT00000023946	0.390842	0.0127683	0.0171634	0.743926	0.456921	0.999042	0.000416317	Mmp21
ENSRNOT00000024279	319.757	-0.00811905	0.103893	-0.0781479	0.93771	0.999042	0.000416317	Uros
ENSRNOT00000024655	893.609	0.0938124	0.0816902	1.14839	0.250807	0.999042	0.000416317	Dhx32
ENSRNOT00000091863	2.25796	-0.0189375	0.0301914	-0.627247	0.530497	0.999042	0.000416317	LOC100302465
ENSRNOT00000047069	288.131	-0.152599	0.112983	-1.35064	0.176811	0.999042	0.000416317	Insyn2a
ENSRNOT00000054896	2.39151	0.0261278	0.0282105	0.926172	0.354356	0.999042	0.000416317	Nps
ENSRNOT00000025569	1.43512	0.0175805	0.0180107	0.976111	0.32901	0.999042	0.000416317	Foxi2
ENSRNOT00000080506	1.94692	0.00276544	0.0208709	0.132503	0.894587	0.999042	0.000416317	Clrn3
ENSRNOT00000031397	0.176536	-0.00577028	0.0171634	-0.336198	0.736722	0.999042	0.000416317	Clrn3
ENSRNOT00000021359	848.052	0.0871785	0.108326	0.804776	0.420949	0.999042	0.000416317	Ptpre
ENSRNOT00000073093	31.7205	-0.00415924	0.0857235	-0.0485193	0.961302	0.999042	0.000416317	LOC100362342
ENSRNOT00000022406	8.42551	0.113629	0.0784993	1.44752	0.147753	0.999042	0.000416317	Glrx3
ENSRNOT00000083316	0.0805312	0.00217481	0.0171634	0.126712	0.899168	0.999042	0.000416317	Glrx3
ENSRNOT00000022714	764.58	-0.0762252	0.0968761	-0.786832	0.43138	0.999042	0.000416317	Mapk1ip1
ENSRNOT00000023139	1451.6	-0.0445599	0.0769832	-0.578827	0.562706	0.999042	0.000416317	Ppp2r2d
ENSRNOT00000023477	4964.81	-0.0228733	0.0820484	-0.278779	0.780415	0.999042	0.000416317	Bnip3
ENSRNOT00000082751	0.400024	0.00217481	0.0171634	0.126712	0.899168	0.999042	0.000416317	Jakmip3
ENSRNOT00000029587	5400.09	-0.0735679	0.107851	-0.682123	0.495161	0.999042	0.000416317	Dpysl4
ENSRNOT00000009178	1558.09	0.00749018	0.0858512	0.0872461	0.930476	0.999042	0.000416317	Stk32c
ENSRNOT00000023619	880.488	-0.157699	0.0880985	-1.79003	0.073449	0.999042	0.000416317	Pwwp2b
ENSRNOT00000034426	951.975	0.0155084	0.109348	0.141826	0.887217	0.999042	0.000416317	Kndc1
ENSRNOT00000075049	3.35989	0.0399415	0.0269442	1.48238	0.13824	0.999042	0.000416317	Utf1
ENSRNOT00000068604	32.5864	0.209059	0.103379	2.02226	0.0431496	0.999042	0.000416317	LOC103691261
ENSRNOT00000024369	111.231	0.205532	0.11537	1.78151	0.0748296	0.999042	0.000416317	Adam8
ENSRNOT00000046314	374.526	-0.0810751	0.0917739	-0.883422	0.377008	0.999042	0.000416317	Zfp511
ENSRNOT00000074875	11.013	0.0538978	0.0573847	0.939237	0.347609	0.999042	0.000416317	Msx3
ENSRNOT00000024765	20.035	-0.0970134	0.082528	-1.17552	0.239786	0.999042	0.000416317	Caly
ENSRNOT00000089729	5.55793	0.0240224	0.049587	0.48445	0.628066	0.999042	0.000416317	Caly
ENSRNOT00000024976	31.7606	-0.0390542	0.0405805	-0.96239	0.335853	0.999042	0.000416317	Fuom
ENSRNOT00000025574	526.578	-0.0518861	0.107604	-0.482193	0.629669	0.999042	0.000416317	Mtg1
ENSRNOT00000025609	344.748	0.0446752	0.110093	0.405794	0.684894	0.999042	0.000416317	Sprn
ENSRNOT00000025611	0.493664	-0.0158504	0.0171998	-0.921549	0.356764	0.999042	0.000416317	Olr286
ENSRNOT00000025635	9.07733	-0.0315145	0.0371084	-0.849254	0.39574	0.999042	0.000416317	Olr287
ENSRNOT00000049269	11.9236	-0.0903776	0.0570742	-1.58351	0.113305	0.999042	0.000416317	Scart1
ENSRNOT00000083924	0.805312	0.0168439	0.0176457	0.954559	0.339801	0.999042	0.000416317	Olr292
ENSRNOT00000072701	0.632163	0.0164169	0.0174296	0.941897	0.346245	0.999042	0.000416317	Olr312
ENSRNOT00000045652	1.62162	0.0128788	0.0205297	0.627325	0.530446	0.999042	0.000416317	Olr315
ENSRNOT00000033074	4.5774	-0.0187706	0.0390788	-0.480326	0.630995	0.999042	0.000416317	Syce1
ENSRNOT00000071925	4.87688	0.015114	0.032115	0.470621	0.637912	0.999042	0.000416317	RGD1309350
ENSRNOT00000017137	12.2207	0.0245271	0.0533932	0.459367	0.64597	0.999042	0.000416317	Scgb1c1
ENSRNOT00000017562	14.464	-0.0396685	0.0637716	-0.62204	0.533915	0.999042	0.000416317	Odf3
ENSRNOT00000017684	577.965	0.0531964	0.0914342	0.581799	0.560702	0.999042	0.000416317	Bet1l
ENSRNOT00000018470	4757.98	-0.0626098	0.0661387	-0.946643	0.343821	0.999042	0.000416317	Ric8a
ENSRNOT00000018861	756.678	-0.117726	0.0877882	-1.34102	0.179913	0.999042	0.000416317	Sirt3
ENSRNOT00000019679	18.3005	0.0877776	0.052401	1.67511	0.0939124	0.999042	0.000416317	Cox8b
ENSRNOT00000050551	1.1129	-0.00130035	0.020258	-0.0641895	0.948819	0.999042	0.000416317	Nlrp6
ENSRNOT00000019808	1.39979	-0.0261068	0.0252827	-1.0326	0.301792	0.999042	0.000416317	Nlrp6
ENSRNOT00000020004	217.614	-0.0411819	0.112642	-0.365598	0.714665	0.999042	0.000416317	Pgghg
ENSRNOT00000020023	7.29185	0.002622	0.0407545	0.0643364	0.948702	0.999042	0.000416317	Ifitm5
ENSRNOT00000020216	604.258	0.0118811	0.0911524	0.130343	0.896295	0.999042	0.000416317	Ifitm2
ENSRNOT00000005645	325.468	0.222009	0.115785	1.91742	0.0551841	0.999042	0.000416317	Ifitm1
ENSRNOT00000020265	708.928	0.0960214	0.104832	0.915953	0.359692	0.999042	0.000416317	Ifitm3
ENSRNOT00000054875	53.5193	-0.0187228	0.0740549	-0.252824	0.800404	0.999042	0.000416317	Ifitm6
ENSRNOT00000086483	1115.56	0.0269082	0.0900735	0.298736	0.765142	0.999042	0.000416317	B4galnt4
ENSRNOT00000020864	8.73677	0.028648	0.0447717	0.639869	0.522258	0.999042	0.000416317	Pkp3
ENSRNOT00000054874	62.406	0.00446883	0.114931	0.0388829	0.968984	0.999042	0.000416317	Sigirr
ENSRNOT00000073220	2.32789	-0.00100409	0.0268172	-0.0374421	0.970133	0.999042	0.000416317	Gatd1
ENSRNOT00000024867	693.752	-0.12894	0.0965843	-1.335	0.181875	0.999042	0.000416317	Cend1
ENSRNOT00000054869	4.99624	0.0148219	0.0555886	0.266636	0.789749	0.999042	0.000416317	Slc25a22
ENSRNOT00000086238	0.706938	-0.0167082	0.017525	-0.953391	0.340392	0.999042	0.000416317	Slc25a22
ENSRNOT00000072774	0.238671	0.00747154	0.0171634	0.435319	0.663331	0.999042	0.000416317	Pidd1
ENSRNOT00000038691	19.316	0.00782554	0.0872912	0.0896487	0.928566	0.999042	0.000416317	Rplp2
ENSRNOT00000071831	1.19303	-0.00591149	0.0209416	-0.282285	0.777725	0.999042	0.000416317	Cracr2b
ENSRNOT00000089241	0.844133	0.0116413	0.0192456	0.60488	0.545259	0.999042	0.000416317	Cd151
ENSRNOT00000075588	5.82516	0.0455899	0.0603814	0.755032	0.45023	0.999042	0.000416317	Tspan4
ENSRNOT00000021925	2901.27	0.0162836	0.0547544	0.297394	0.766166	0.999042	0.000416317	Ptdss2
ENSRNOT00000082284	7.45982	0.0399731	0.0472181	0.846564	0.397238	0.999042	0.000416317	Rnh1
ENSRNOT00000022241	2.75638	-0.0106109	0.0325826	-0.32566	0.744682	0.999042	0.000416317	Rnh1
ENSRNOT00000091292	0.33661	-0.011067	0.0171634	-0.644804	0.519054	0.999042	0.000416317	Rnh1
ENSRNOT00000022363	0.161062	0.00482317	0.0171634	0.281016	0.778698	0.999042	0.000416317	Hras
ENSRNOT00000022867	1.54727	0.00310426	0.0222751	0.13936	0.889165	0.999042	0.000416317	Lrrc56
ENSRNOT00000022954	8.86707	0.0262674	0.0508863	0.516198	0.605716	0.999042	0.000416317	Lmntd2
ENSRNOT00000023219	94.8357	0.0381651	0.113967	0.334877	0.737718	0.999042	0.000416317	Rassf7
ENSRNOT00000051755	3.49487	0.0178842	0.0441218	0.405337	0.68523	0.999042	0.000416317	Phrf1
ENSRNOT00000023504	336.484	-0.0647686	0.113673	-0.569779	0.568828	0.999042	0.000416317	Irf7
ENSRNOT00000044238	74.5432	0.11076	0.113408	0.976647	0.328744	0.999042	0.000416317	Cdhr5
ENSRNOT00000024094	14.5534	0.0137843	0.0583997	0.236034	0.813407	0.999042	0.000416317	Sct
ENSRNOT00000024137	2.33211	0.001696	0.0216391	0.0783767	0.937528	0.999042	0.000416317	Drd4
ENSRNOT00000032904	16.5496	0.114502	0.0719497	1.59142	0.111516	0.999042	0.000416317	Tmem80
ENSRNOT00000078754	9.76451	-0.117362	0.0709512	-1.65413	0.0981011	0.999042	0.000416317	Tmem80
ENSRNOT00000024725	170.365	-0.120767	0.11591	-1.0419	0.297459	0.999042	0.000416317	Eps8l2
ENSRNOT00000024863	4125.55	0.0728773	0.0551036	1.32255	0.185985	0.999042	0.000416317	Taldo1
ENSRNOT00000071528	173.881	-0.0735503	0.106709	-0.689262	0.490658	0.999042	0.000416317	Gatd1
ENSRNOT00000074016	190.448	-0.0411169	0.110013	-0.373746	0.708593	0.999042	0.000416317	Cend1
ENSRNOT00000077776	30.1715	0.0537933	0.0884675	0.608057	0.54315	0.999042	0.000416317	Slc25a22
ENSRNOT00000025290	7.75887	-0.00777427	0.0456681	-0.170234	0.864826	0.999042	0.000416317	Pidd1
ENSRNOT00000025319	77.4594	-0.249428	0.0800483	-3.11597	0.00183344	0.999042	0.000416317	Pnpla2
ENSRNOT00000025964	7.18525	-0.09535	0.0504477	-1.89008	0.0587479	0.999042	0.000416317	Cracr2b
[truncated: 26,135 more rows]

## Sheet: TKA vs Sham
Ensembl ID	baseMean	log2FC	lfcSE	stat	pvalue	padj	(-)Log10 p value	Gene name
ENSRNOT00000090129	868.982	1.14233	0.19627	5.82016	5.88e-09	3.92e-05	4.40671	Zfp36
ENSRNOT00000017181	223.35	0.829087	0.143761	5.76711	8.06e-09	3.92e-05	4.40671	Maff
ENSRNOT00000024483	33.3181	-1.7419	0.294813	-5.90849	3.45e-09	3.92e-05	4.40671	Dhrs2
ENSRNOT00000020265	1112.64	0.8631	0.157066	5.49513	3.9e-08	0.000142501	3.84618	Ifitm3
ENSRNOT00000074586	1247.76	0.896359	0.164587	5.44612	5.15e-08	0.000150325	3.82297	Cebpd
ENSRNOT00000002640	674.007	1.10134	0.210433	5.2337	1.66e-07	0.0004043	3.3933	Cldn1
ENSRNOT00000061041	259.089	0.708351	0.139447	5.0797	3.78e-07	0.000788451	3.10323	Rpl26-ps2
ENSRNOT00000010289	319.958	1.19845	0.23819	5.03147	4.87e-07	0.000888297	3.05144	Apold1
ENSRNOT00000011432	607.552	1.28504	0.266052	4.83002	1.37e-06	0.00209434	2.67895	Steap4
ENSRNOT00000052002	154.616	-1.34334	0.278693	-4.82015	1.43e-06	0.00209434	2.67895	Zmiz2
ENSRNOT00000022144	534.241	0.732446	0.152591	4.80008	1.59e-06	0.00210511	2.67672	Enc1
ENSRNOT00000007320	207.75	0.978605	0.205146	4.7703	1.84e-06	0.00223812	2.65012	Best1
ENSRNOT00000037844	600.883	0.790358	0.170522	4.63494	3.57e-06	0.00400991	2.39687	Dusp6
ENSRNOT00000083188	1442.98	0.709611	0.153794	4.61404	3.95e-06	0.00411847	2.38526	Clec2g
ENSRNOT00000047635	73.9827	1.01971	0.221838	4.59663	4.29e-06	0.00417926	2.3789	Elf2
ENSRNOT00000009894	900.884	0.934131	0.203945	4.58031	4.64e-06	0.00423665	2.37298	Nfkbia
ENSRNOT00000024947	758.127	0.756779	0.166632	4.54161	5.58e-06	0.00479442	2.31926	Tubb6
ENSRNOT00000073330	14204.4	1.09662	0.242637	4.51959	6.2e-06	0.0050255	2.29882	Apod
ENSRNOT00000082146	214.486	0.878063	0.196626	4.46565	7.98e-06	0.00613389	2.21226	Il1r1
ENSRNOT00000071060	63.0048	-1.3166	0.297381	-4.42732	9.54e-06	0.0069651	2.15707	Pak2
ENSRNOT00000056414	265.807	0.921752	0.210239	4.38431	1.16e-05	0.00808924	2.09209	Col6a6
ENSRNOT00000000792	1484.23	1.18141	0.270517	4.36722	1.26e-05	0.00835091	2.07827	Egr2
ENSRNOT00000024011	1042.55	0.937652	0.215771	4.3456	1.39e-05	0.00881689	2.05468	Klf15
ENSRNOT00000015367	1030.64	-0.524096	0.121541	-4.31208	1.62e-05	0.00983845	2.00707	Fgf9
ENSRNOT00000026186	922.023	0.879044	0.20503	4.28739	1.81e-05	0.00992369	2.00333	Sult1a1
ENSRNOT00000077894	99.2175	0.953699	0.221777	4.30026	1.71e-05	0.00992369	2.00333	Fosl2
ENSRNOT00000010620	5949.4	-0.35769	0.0838046	-4.26813	1.97e-05	0.00992369	2.00333	Sema7a
ENSRNOT00000021403	310.257	0.924835	0.215921	4.28322	1.84e-05	0.00992369	2.00333	Nabp1
ENSRNOT00000024283	50.1624	-1.26753	0.296775	-4.27102	1.95e-05	0.00992369	2.00333	Cryba2
ENSRNOT00000005797	33.4923	-1.26528	0.297248	-4.25663	2.08e-05	0.0100997	1.99569	Dlx3
ENSRNOT00000088957	791.394	-0.526587	0.126108	-4.17568	2.97e-05	0.0139921	1.85412	Flt3
ENSRNOT00000012463	263.492	0.827508	0.199747	4.14279	3.43e-05	0.0155381	1.8086	Map3k6
ENSRNOT00000045223	2331.42	-0.489759	0.118372	-4.13744	3.51e-05	0.0155381	1.8086	Abcb9
ENSRNOT00000038032	2325.17	0.527035	0.128263	4.10901	3.97e-05	0.0170628	1.76795	Twf1
ENSRNOT00000025856	120.114	1.0424	0.254348	4.09834	4.16e-05	0.0173583	1.76049	Ch25h
ENSRNOT00000074993	546.376	1.0938	0.269288	4.06182	4.87e-05	0.0192134	1.7164	Lrg1
ENSRNOT00000063831	122.604	1.056	0.259946	4.06237	4.86e-05	0.0192134	1.7164	Zswim8
ENSRNOT00000035123	107.501	1.19633	0.296724	4.03178	5.54e-05	0.0208535	1.68082	Tmem252
ENSRNOT00000000628	207.392	1.03031	0.255642	4.0303	5.57e-05	0.0208535	1.68082	Cdkn1a
ENSRNOT00000077727	96.8135	1.05776	0.263061	4.02097	5.8e-05	0.0211549	1.67459	Pla1a
ENSRNOT00000010084	367.383	-0.642053	0.160061	-4.01131	6.04e-05	0.0215023	1.66751	Mafa
ENSRNOT00000026558	338.085	0.678005	0.169675	3.99591	6.44e-05	0.0224031	1.64969	Ackr3
ENSRNOT00000050227	49.5136	1.17615	0.297686	3.95097	7.78e-05	0.0241788	1.61656	P2ry6
ENSRNOT00000023488	53.0465	1.1565	0.292035	3.96013	7.49e-05	0.0241788	1.61656	Gja5
ENSRNOT00000013745	1230.93	0.57384	0.145006	3.95735	7.58e-05	0.0241788	1.61656	Timp1
ENSRNOT00000057136	2188.06	0.713915	0.180599	3.95304	7.72e-05	0.0241788	1.61656	Per1
ENSRNOT00000085026	2910.51	0.486643	0.122692	3.96636	7.3e-05	0.0241788	1.61656	Ddit4
ENSRNOT00000020216	760.657	0.492259	0.124886	3.94168	8.09e-05	0.0246111	1.60887	Ifitm2
ENSRNOT00000024677	7050.62	-0.420244	0.107851	-3.89653	9.76e-05	0.0284934	1.54526	Gas6
ENSRNOT00000070792	55.1215	1.14554	0.295241	3.88002	0.000104449	0.0287728	1.54102	Tnfaip6
ENSRNOT00000006070	8553.85	0.857113	0.220771	3.88235	0.00010345	0.0287728	1.54102	Dcn
ENSRNOT00000031701	177.108	0.841921	0.216758	3.88416	0.000102685	0.0287728	1.54102	Rnf122
ENSRNOT00000020313	676.193	-0.38834	0.101226	-3.83635	0.000124874	0.0337623	1.47157	Acsf3
ENSRNOT00000021353	516.414	0.729013	0.191444	3.80796	0.000140116	0.0357661	1.44653	Lrp4
ENSRNOT00000014388	1817.39	0.662923	0.174247	3.80451	0.000142085	0.0357661	1.44653	Col8a2
ENSRNOT00000006188	110.418	0.932395	0.244824	3.80843	0.000139854	0.0357661	1.44653	Myc
ENSRNOT00000015705	201.891	-0.823378	0.217651	-3.78302	0.000154938	0.0359063	1.44483	Lrfn2
ENSRNOT00000003940	342.633	1.0254	0.270838	3.78605	0.000153064	0.0359063	1.44483	Socs3
ENSRNOT00000001916	179.029	1.08604	0.286288	3.79353	0.000148518	0.0359063	1.44483	Serpine1
ENSRNOT00000086350	598.328	-0.698483	0.184063	-3.79479	0.000147766	0.0359063	1.44483	Inhbb
ENSRNOT00000013284	379.973	-0.734948	0.193988	-3.78864	0.000151475	0.0359063	1.44483	Piwil2
ENSRNOT00000067391	346.678	1.08403	0.287188	3.77463	0.000160245	0.0365559	1.43704	Mt2A
ENSRNOT00000025784	3344.43	0.503993	0.133966	3.7621	0.00016849	0.0378454	1.42199	Slc7a5
ENSRNOT00000073595	38.7505	1.07836	0.288545	3.73722	0.000186068	0.0411605	1.38552	LOC688459
ENSRNOT00000017065	417.444	0.928113	0.249017	3.72711	0.00019369	0.0422071	1.37461	C1qc
ENSRNOT00000026408	105.612	0.734699	0.1974	3.72187	0.000197749	0.0424579	1.37204	Agpat2
ENSRNOT00000029431	76.925	0.785609	0.212903	3.68998	0.000224271	0.0474545	1.32372	Cep76
ENSRNOT00000086961	383.809	-0.797359	0.217764	-3.66158	0.000250666	0.0522819	1.28165	Asic2
ENSRNOT00000021455	56.4166	1.00606	0.276201	3.64248	0.000270022	0.0540044	1.26757	Slc1a5
ENSRNOT00000030474	190.365	0.92434	0.253521	3.64601	0.000266341	0.0540044	1.26757	Lyve1
ENSRNOT00000078166	89.3137	-1.06511	0.292064	-3.64685	0.000265471	0.0540044	1.26757	Iars1
ENSRNOT00000046552	326.301	-0.763846	0.210206	-3.63379	0.000279288	0.0551027	1.25883	Rnf207
ENSRNOT00000071885	133.542	-0.783898	0.216585	-3.61935	0.00029534	0.0574928	1.24039	Racgap1
ENSRNOT00000067554	1339.38	0.544865	0.150733	3.61476	0.000300625	0.0577516	1.23844	Apcdd1
ENSRNOT00000014082	1687.42	-0.390184	0.108222	-3.6054	0.000311668	0.0586563	1.23169	Chpf2
ENSRNOT00000073667	68.1919	1.0092	0.280024	3.60399	0.000313369	0.0586563	1.23169	Clic5
ENSRNOT00000019487	713.589	0.893797	0.248681	3.59415	0.000325449	0.0601463	1.22079	Scara5
ENSRNOT00000018468	249.219	0.707982	0.197459	3.58547	0.00033647	0.0614059	1.21179	Traf4
ENSRNOT00000014084	100.311	-0.804321	0.224882	-3.57664	0.000348042	0.0627334	1.2025	Oprd1
ENSRNOT00000000203	157.042	1.06396	0.29777	3.5731	0.000352784	0.0628127	1.20195	Csf2rb
ENSRNOT00000087011	1351.57	0.488028	0.137306	3.55431	0.000378973	0.065869	1.18132	Jak2
ENSRNOT00000093103	60.0118	0.972006	0.27342	3.555	0.000377984	0.065869	1.18132	Fbxo10
ENSRNOT00000018467	2030.59	0.375104	0.106562	3.52005	0.000431466	0.0741107	1.13012	Tle3
ENSRNOT00000001921	1451.05	0.414365	0.117849	3.51608	0.000437974	0.0743537	1.1287	Plod3
ENSRNOT00000009803	365.929	0.746322	0.212733	3.50826	0.000451056	0.0754071	1.12259	Gli1
ENSRNOT00000003409	22.9603	0.897516	0.255978	3.50623	0.000454508	0.0754071	1.12259	Serpinb2
ENSRNOT00000019876	144.209	-0.69209	0.197778	-3.49932	0.000466441	0.0760711	1.11878	Cyhr1
ENSRNOT00000028234	478.333	0.880968	0.252876	3.48379	0.000494363	0.0786778	1.10415	Il6r
ENSRNOT00000026261	1682.83	-0.441804	0.126867	-3.48243	0.000496883	0.0786778	1.10415	Hhatl
ENSRNOT00000009951	100.823	-0.83109	0.23881	-3.48013	0.000501167	0.0786778	1.10415	Hoxb9
ENSRNOT00000005383	870.93	0.562488	0.161991	3.47234	0.00051595	0.0794212	1.10006	Dusp1
ENSRNOT00000004408	421.734	0.682521	0.196584	3.4719	0.000516782	0.0794212	1.10006	Btg2
ENSRNOT00000041227	1379.22	0.306054	0.0884671	3.45952	0.000541137	0.0822979	1.08461	Mex3c
ENSRNOT00000015104	10862.4	-0.409815	0.118648	-3.45403	0.000552271	0.0831253	1.08027	Lgi3
ENSRNOT00000007467	121.228	1.00555	0.291914	3.44468	0.000571733	0.0851766	1.06968	Slc6a20
ENSRNOT00000054874	100.596	0.843615	0.245302	3.43909	0.000583664	0.0860757	1.06512	Sigirr
ENSRNOT00000039311	505.055	0.501895	0.146697	3.42131	0.000623198	0.090987	1.04102	Ccdc66
ENSRNOT00000064900	1359.94	-0.461149	0.135003	-3.41584	0.000635853	0.0919154	1.03661	Fbxo21
ENSRNOT00000027809	586.72	0.409207	0.119938	3.41182	0.000645313	0.0923684	1.03448	Rras
ENSRNOT00000024725	211.74	0.633642	0.18654	3.39681	0.000681772	0.0942694	1.02563	Eps8l2
ENSRNOT00000025258	72.1148	0.935816	0.275104	3.40168	0.000669725	0.0942694	1.02563	Ankrd1
ENSRNOT00000010056	1016.72	0.774511	0.228427	3.39062	0.000697335	0.0942694	1.02563	Acer2
ENSRNOT00000031225	52.5346	1.01061	0.297485	3.39718	0.000680843	0.0942694	1.02563	Cnksr1
ENSRNOT00000009511	1737.51	0.307908	0.0907247	3.39387	0.000689136	0.0942694	1.02563	Rap1b
ENSRNOT00000034983	447.629	-0.466999	0.137711	-3.39114	0.000696024	0.0942694	1.02563	Rrp7a
ENSRNOT00000022056	2225.11	0.866487	0.255777	3.38766	0.000704903	0.0944182	1.02494	Il33
ENSRNOT00000024850	3094.82	-0.283448	0.083846	-3.38058	0.000723324	0.095392	1.02049	Trim3
ENSRNOT00000013719	570.717	0.299147	0.0885733	3.37739	0.000731774	0.095392	1.02049	Eif4e3
ENSRNOT00000041808	1792.13	0.798835	0.236455	3.37838	0.000729131	0.095392	1.02049	Vgf
ENSRNOT00000021846	108.06	1.00022	0.29688	3.36912	0.000754089	0.097431	1.0113	Casq2
ENSRNOT00000028066	283.741	0.593777	0.176385	3.36638	0.000761623	0.0975412	1.01081	Icam1
ENSRNOT00000048702	30.4362	-0.967593	0.287685	-3.36338	0.000769949	0.0977501	1.00988	Katnal2
ENSRNOT00000025956	776.757	0.83123	0.247883	3.35332	0.000798488	0.100499	0.997837	Arrdc2
ENSRNOT00000068601	27.9999	0.954452	0.285303	3.3454	0.000821638	0.102529	0.989152	Vegfd
ENSRNOT00000038652	59.9963	0.982173	0.293977	3.34098	0.000834818	0.103291	0.985937	Atp8b1
ENSRNOT00000029845	180.96	0.855423	0.257439	3.32282	0.000891115	0.108363	0.96512	Tmem140
ENSRNOT00000093266	81.9338	0.960497	0.28925	3.32065	0.000898075	0.108363	0.96512	Gfap
ENSRNOT00000041717	4886.03	-0.345354	0.103995	-3.32086	0.000897404	0.108363	0.96512	Prkaca
ENSRNOT00000074063	92.7255	-0.840594	0.253574	-3.31499	0.000916477	0.108873	0.963079	Zfp551
ENSRNOT00000044417	83.4316	0.970323	0.292728	3.31476	0.00091722	0.108873	0.963079	Jsrp1
ENSRNOT00000028057	3617.96	0.332227	0.100299	3.31237	0.00092508	0.108921	0.962889	Pbxip1
ENSRNOT00000017599	152.4	-0.863119	0.261747	-3.29754	0.000975371	0.113923	0.943387	Pcdh8
ENSRNOT00000009826	78.5896	0.966999	0.294673	3.2816	0.00103221	0.11803	0.928009	Edn3
ENSRNOT00000036647	245.117	-0.866059	0.26397	-3.2809	0.00103478	0.11803	0.928009	Disp3
ENSRNOT00000045753	431.715	0.857128	0.262822	3.26125	0.00110924	0.125102	0.902736	Srpx
ENSRNOT00000088656	1486.49	0.296509	0.0909671	3.25952	0.00111601	0.125102	0.902736	Map3k3
ENSRNOT00000016543	1074.18	0.948632	0.291181	3.25788	0.00112249	0.125102	0.902736	Lpl
ENSRNOT00000055487	368.69	-0.446865	0.137355	-3.25335	0.00114054	0.126151	0.89911	Thap3
ENSRNOT00000051132	571.531	-0.599939	0.184775	-3.24686	0.00116687	0.128093	0.892474	Amer1
ENSRNOT00000000313	540.325	0.700421	0.215967	3.24319	0.001182	0.128785	0.890133	Scarf2
ENSRNOT00000088712	594.85	0.584448	0.180609	3.23599	0.00121224	0.130571	0.884154	Mideas
ENSRNOT00000004143	40.5225	0.945105	0.292147	3.23504	0.00121628	0.130571	0.884154	Hic1
ENSRNOT00000019930	175.258	-0.667596	0.206837	-3.22765	0.00124813	0.131099	0.882401	Morn1
ENSRNOT00000082184	3356.9	0.458568	0.142013	3.22906	0.001242	0.131099	0.882401	Rsrp1
ENSRNOT00000002187	772.844	0.670375	0.207517	3.23046	0.00123593	0.131099	0.882401	Adamts1
ENSRNOT00000071591	27.344	0.951605	0.295483	3.22051	0.00127963	0.133447	0.874692	Rmdn3
ENSRNOT00000057260	90.7256	-0.870624	0.270644	-3.21686	0.00129602	0.134198	0.872254	Myh8
ENSRNOT00000028699	1611.91	0.719343	0.223915	3.21257	0.00131555	0.134281	0.871985	Cers2
ENSRNOT00000025222	170.475	0.625405	0.19468	3.21247	0.001316	0.134281	0.871985	Csf1
ENSRNOT00000082470	1502.1	-0.270688	0.0843099	-3.21064	0.00132442	0.134281	0.871985	Mcrs1
ENSRNOT00000017571	428.533	0.506641	0.158492	3.19664	0.00139037	0.135329	0.868608	Mier3
ENSRNOT00000020581	503.53	-0.475074	0.148481	-3.19955	0.00137644	0.135329	0.868608	Dnajc5
ENSRNOT00000021155	566.31	0.745226	0.232431	3.20623	0.00134486	0.135329	0.868608	Dhrs3
ENSRNOT00000023829	23.3725	0.917037	0.286432	3.20159	0.00136671	0.135329	0.868608	Htr2b
ENSRNOT00000022525	33.3438	-0.86462	0.270369	-3.19793	0.0013842	0.135329	0.868608	Ankra2
ENSRNOT00000057242	1088.31	-0.521312	0.162726	-3.20362	0.00135712	0.135329	0.868608	Rita1
ENSRNOT00000087892	103.069	0.789668	0.248267	3.18072	0.00146909	0.142045	0.847574	Popdc2
ENSRNOT00000006360	216.811	0.754604	0.237575	3.17627	0.00149183	0.142357	0.846621	Vit
ENSRNOT00000072793	82.383	0.782565	0.247257	3.16499	0.00155089	0.146084	0.835397	LOC682102
ENSRNOT00000085315	1205.56	0.688766	0.217525	3.16637	0.00154353	0.146084	0.835397	Errfi1
ENSRNOT00000082545	45.1112	-0.821355	0.260088	-3.15799	0.0015886	0.148676	0.827758	Gabbr1
ENSRNOT00000021893	132.287	0.894484	0.283593	3.15411	0.00160988	0.149067	0.826618	Gpr4
ENSRNOT00000052130	92.0686	-0.801299	0.254246	-3.15167	0.0016234	0.149067	0.826618	Lexm
ENSRNOT00000092741	356.75	0.796384	0.252566	3.15316	0.00161511	0.149067	0.826618	Klc1
ENSRNOT00000014552	759.006	0.787716	0.250368	3.14624	0.00165385	0.149764	0.824592	Thbs2
ENSRNOT00000073506	3709.68	0.888708	0.282592	3.14484	0.00166177	0.149764	0.824592	Ncmap
ENSRNOT00000014887	498.798	0.690866	0.219441	3.1483	0.00164223	0.149764	0.824592	Dnase2
ENSRNOT00000045356	175.778	0.831091	0.264749	3.13917	0.00169426	0.151755	0.818856	Zbtb16
ENSRNOT00000025851	980.544	0.367374	0.117116	3.13683	0.00170783	0.152039	0.818045	Ikbkb
ENSRNOT00000017339	34.2334	0.932638	0.2978	3.13176	0.00173759	0.152824	0.815808	Msr1
ENSRNOT00000033119	1524.76	0.546853	0.174543	3.13306	0.00172996	0.152824	0.815808	Fkbp5
ENSRNOT00000061162	157.156	0.683595	0.21852	3.12829	0.00175824	0.153715	0.813285	Ptpn13
ENSRNOT00000085118	7586.73	0.386624	0.123699	3.12552	0.00177492	0.154249	0.811777	Tsc22d3
ENSRNOT00000013342	598.032	0.382621	0.122713	3.11802	0.00182072	0.155688	0.807746	Spry2
ENSRNOT00000078725	20.2016	0.924518	0.2969	3.11391	0.00184629	0.15672	0.804877	Clec4e
ENSRNOT00000036343	732.89	0.805807	0.259243	3.1083	0.00188165	0.157886	0.801657	Cemip
ENSRNOT00000081883	153.846	0.582518	0.187348	3.10929	0.00187538	0.157886	0.801657	Prkd1
ENSRNOT00000068134	382.93	0.883967	0.285245	3.09898	0.00194191	0.162011	0.790456	Anxa3
ENSRNOT00000008149	349.592	0.553517	0.179357	3.08611	0.00202795	0.166416	0.778805	Ezh2
ENSRNOT00000011586	2380.66	-0.345166	0.111871	-3.08538	0.00203292	0.166416	0.778805	Rimkla
ENSRNOT00000014657	148.715	0.76502	0.248037	3.0843	0.0020403	0.166416	0.778805	Tbx18
ENSRNOT00000005476	515.298	0.732089	0.237015	3.08879	0.00200977	0.166416	0.778805	Sema6a
ENSRNOT00000023671	457.562	-0.717938	0.23373	-3.07165	0.00212881	0.169132	0.771774	Vstm2b
ENSRNOT00000020711	565.467	0.842103	0.274149	3.0717	0.00212843	0.169132	0.771774	Slc9a3
ENSRNOT00000009328	757.696	0.516636	0.168341	3.06899	0.00214784	0.169132	0.771774	Eps8
ENSRNOT00000083983	2418.64	0.301483	0.0982657	3.06804	0.0021547	0.169132	0.771774	Slc44a1
ENSRNOT00000017060	370.985	0.832658	0.271257	3.06963	0.00214326	0.169132	0.771774	C1qb
ENSRNOT00000047674	508.31	0.815038	0.265793	3.06644	0.00216628	0.169132	0.771774	Ltbp1
ENSRNOT00000014065	554.91	0.628341	0.204593	3.07118	0.00213214	0.169132	0.771774	Tmem123
ENSRNOT00000025606	625.327	0.839691	0.273092	3.07475	0.00210676	0.169132	0.771774	Tnnc1
ENSRNOT00000025084	3190.96	-0.299191	0.097807	-3.05899	0.00222081	0.169759	0.770168	Pitpnm1
ENSRNOT00000029072	77.0531	0.856176	0.279821	3.05972	0.00221542	0.169759	0.770168	Clec4a1
ENSRNOT00000012842	44.482	0.907158	0.29654	3.05914	0.00221973	0.169759	0.770168	Uchl3
ENSRNOT00000045699	868.518	-0.462138	0.150897	-3.06261	0.00219413	0.169759	0.770168	Adgrl1
ENSRNOT00000033450	327.442	0.902601	0.296215	3.04711	0.00231049	0.174783	0.7575	Tuba1c
ENSRNOT00000036958	90.643	0.839825	0.275902	3.04392	0.00233516	0.175739	0.755133	Igf2bp2
ENSRNOT00000006109	1800.36	0.83215	0.273533	3.04222	0.00234837	0.175827	0.754915	Lum
ENSRNOT00000012328	234.01	0.701149	0.230623	3.04024	0.00236389	0.176086	0.754275	Epha2
ENSRNOT00000078947	466.799	-0.537992	0.177243	-3.03534	0.00240264	0.176274	0.753812	Arfgap3
ENSRNOT00000026163	176.03	0.675674	0.22257	3.03578	0.0023991	0.176274	0.753812	Pskh1
ENSRNOT00000089207	201.054	-0.765465	0.252164	-3.03558	0.00240076	0.176274	0.753812	Olr1747-ps
ENSRNOT00000000266	171.223	0.503934	0.166271	3.03081	0.00243902	0.178049	0.749461	Mettl23
ENSRNOT00000058495	219.988	0.773795	0.256178	3.02053	0.00252329	0.178836	0.747545	Spry1
ENSRNOT00000051258	24.8166	-0.899545	0.297466	-3.02402	0.00249438	0.178836	0.747545	Large2
ENSRNOT00000006454	1272.87	0.829527	0.27414	3.02593	0.00247871	0.178836	0.747545	Flrt3
ENSRNOT00000001551	1020.79	-0.533782	0.176718	-3.02053	0.0025233	0.178836	0.747545	Cabp1
ENSRNOT00000016885	199.22	0.762192	0.252156	3.0227	0.00250532	0.178836	0.747545	Eif4ebp1
ENSRNOT00000023613	1405.99	-0.370037	0.122349	-3.02445	0.00249087	0.178836	0.747545	Gmpr
ENSRNOT00000045845	740.494	-0.502935	0.166823	-3.01479	0.00257159	0.181378	0.741416	Oprl1
ENSRNOT00000050232	1413.85	0.468863	0.155687	3.01158	0.00259893	0.182425	0.738916	Nxn
ENSRNOT00000083542	20.0343	0.832591	0.27673	3.00868	0.00262387	0.182544	0.738632	Bdnf
ENSRNOT00000006542	1607.99	-0.420963	0.139926	-3.00847	0.00262564	0.182544	0.738632	Sec14l2
ENSRNOT00000008262	322.872	0.876381	0.291646	3.00495	0.00265627	0.183798	0.735658	Spon2
ENSRNOT00000086144	33.7651	0.893285	0.297724	3.00038	0.00269642	0.184755	0.733404	Tent5b
ENSRNOT00000073910	696.944	0.524176	0.174973	2.99575	0.00273769	0.184755	0.733404	Ifrd1
ENSRNOT00000080285	1078.18	0.346774	0.115953	2.99063	0.00278398	0.184755	0.733404	Ppp1r12a
ENSRNOT00000056161	175.445	0.858329	0.28691	2.99164	0.00277485	0.184755	0.733404	Map4
ENSRNOT00000030934	3376.88	0.390392	0.130361	2.9947	0.00274718	0.184755	0.733404	Clk1
ENSRNOT00000034006	1685.52	0.313938	0.104779	2.9962	0.00273365	0.184755	0.733404	Alkbh5
ENSRNOT00000057386	13759.7	0.737216	0.246318	2.99295	0.00276297	0.184755	0.733404	Col4a1
ENSRNOT00000025394	615.861	0.781274	0.260498	2.99915	0.00270733	0.184755	0.733404	Stab1
ENSRNOT00000001579	469.212	0.613852	0.205533	2.98663	0.0028207	0.186345	0.729683	Sik1
ENSRNOT00000031161	1788.07	-0.546541	0.183678	-2.97553	0.00292478	0.18767	0.726606	Usp35
ENSRNOT00000009817	2307.6	0.62505	0.210203	2.97355	0.00294372	0.18767	0.726606	Serping1
ENSRNOT00000083876	648.554	0.708121	0.237548	2.98096	0.0028735	0.18767	0.726606	Cebpb
ENSRNOT00000090847	59.6301	-0.789164	0.265291	-2.97471	0.00293269	0.18767	0.726606	Cntn4
ENSRNOT00000011392	609.921	-0.407816	0.137245	-2.97145	0.00296395	0.18767	0.726606	Ppcs
ENSRNOT00000086136	1177.54	-0.405344	0.136458	-2.97046	0.00297353	0.18767	0.726606	Rgs6
ENSRNOT00000091884	165.617	0.597659	0.200672	2.97828	0.00289868	0.18767	0.726606	Zfp386
ENSRNOT00000059639	60.389	0.804379	0.270874	2.96957	0.00298215	0.18767	0.726606	Aldh1l2
ENSRNOT00000090442	997.675	0.759239	0.254983	2.9776	0.0029051	0.18767	0.726606	Gpc3
ENSRNOT00000074734	17792.7	-0.416676	0.139977	-2.97675	0.00291322	0.18767	0.726606	Nat8l
ENSRNOT00000060097	794.211	0.799263	0.268946	2.97184	0.00296023	0.18767	0.726606	Crlf1
ENSRNOT00000073716	46.921	0.873004	0.294644	2.96291	0.00304743	0.190955	0.719069	Rabif
ENSRNOT00000018328	896.365	0.85572	0.289274	2.95816	0.00309477	0.191456	0.71793	Tgm2
ENSRNOT00000074212	2464.1	0.493888	0.166829	2.96044	0.00307196	0.191456	0.71793	Tns2
ENSRNOT00000084671	77.9402	0.662366	0.224463	2.9509	0.00316853	0.195192	0.709538	Ap5s1
ENSRNOT00000018477	275.354	0.512129	0.173742	2.94763	0.00320218	0.196436	0.706779	Tnip2
ENSRNOT00000005901	535.983	0.396798	0.13525	2.9338	0.00334836	0.203775	0.690849	Fam210b
ENSRNOT00000009899	139.417	-0.68419	0.233219	-2.93368	0.00334973	0.203775	0.690849	Epha7
ENSRNOT00000025196	5301.27	0.30349	0.103821	2.9232	0.00346451	0.206493	0.685096	Slc3a2
ENSRNOT00000016854	666.302	0.431188	0.14752	2.92292	0.0034677	0.206493	0.685096	Zfyve19
ENSRNOT00000017301	286.323	0.737717	0.25248	2.92188	0.00347926	0.206493	0.685096	Vamp8
ENSRNOT00000090857	5559.08	-0.349644	0.119567	-2.92425	0.00345289	0.206493	0.685096	Chga
ENSRNOT00000071540	965.873	-0.282283	0.0963998	-2.92825	0.00340879	0.206493	0.685096	Nicn1
ENSRNOT00000014087	1488.42	-0.308179	0.105537	-2.92011	0.00349903	0.206826	0.684396	Rnf208
ENSRNOT00000071411	1588.04	0.693777	0.23776	2.91798	0.00352311	0.207409	0.683172	Rnpepl1
ENSRNOT00000026757	1393.83	-0.375752	0.129308	-2.90586	0.0036624	0.214743	0.668081	Exoc8
ENSRNOT00000052270	853.175	0.681015	0.234742	2.90112	0.00371826	0.217146	0.663248	RT1-A2
ENSRNOT00000028442	138.891	0.858335	0.297808	2.88217	0.00394943	0.218458	0.660632	Igflr1
ENSRNOT00000016306	155.683	0.85526	0.296113	2.88829	0.00387338	0.218458	0.660632	Spi1
ENSRNOT00000084597	66.9282	-0.738411	0.255384	-2.89137	0.00383565	0.218458	0.660632	Hilpda
ENSRNOT00000079415	527.299	0.424492	0.146706	2.8935	0.00380979	0.218458	0.660632	Tmem150a
ENSRNOT00000007993	493.598	-0.58683	0.203442	-2.8845	0.00392032	0.218458	0.660632	LRRTM1
ENSRNOT00000056644	194.931	0.516025	0.179188	2.8798	0.00397926	0.218458	0.660632	Exo5
ENSRNOT00000013243	1395.44	0.484515	0.16765	2.89004	0.00385195	0.218458	0.660632	St3gal4
ENSRNOT00000013608	49308.5	0.32922	0.114002	2.88784	0.00387896	0.218458	0.660632	Eef1a1
ENSRNOT00000022290	806.653	0.578646	0.200843	2.88109	0.00396302	0.218458	0.660632	Sned1
ENSRNOT00000026312	1301.19	-0.352245	0.121818	-2.89156	0.00383336	0.218458	0.660632	Sh3bp4
ENSRNOT00000081725	122.553	0.840904	0.291425	2.88549	0.003908	0.218458	0.660632	Rph3al
ENSRNOT00000004475	156.594	0.692729	0.240269	2.88314	0.00393738	0.218458	0.660632	Rasd1
ENSRNOT00000010168	528.518	0.800612	0.27648	2.89573	0.00378275	0.218458	0.660632	Tlcd3a
ENSRNOT00000004741	544.895	-0.665633	0.231144	-2.87973	0.00398012	0.218458	0.660632	Lypd1
ENSRNOT00000084707	175.716	0.679329	0.234526	2.8966	0.00377226	0.218458	0.660632	Galnt7
ENSRNOT00000086995	410.791	0.532418	0.184124	2.89164	0.00383242	0.218458	0.660632	Cdh5
ENSRNOT00000009418	42.4766	-0.819755	0.284819	-2.87816	0.00400005	0.218729	0.660093	Cntn5
ENSRNOT00000004740	758.365	0.480089	0.16707	2.87359	0.00405839	0.221092	0.655428	Rufy1
ENSRNOT00000035423	2766.55	-0.529017	0.184233	-2.87146	0.00408584	0.221749	0.654139	Scrt1
ENSRNOT00000002247	829.371	0.440037	0.153363	2.86925	0.00411445	0.221749	0.654139	Ets2
ENSRNOT00000019350	3329.65	-0.272955	0.095135	-2.86913	0.00411602	0.221749	0.654139	Ap1m1
ENSRNOT00000018935	5967.33	-0.431232	0.15041	-2.86705	0.00414315	0.22239	0.652885	Arhgef4
ENSRNOT00000028517	614.647	-0.410992	0.143603	-2.86201	0.0042096	0.222783	0.652118	Mrpl16
ENSRNOT00000010561	169.698	0.810165	0.283203	2.86072	0.00422677	0.222783	0.652118	Cavin4
ENSRNOT00000042688	415.417	0.775276	0.270878	2.86208	0.00420871	0.222783	0.652118	LOC100362027
ENSRNOT00000087968	24.0736	-0.849389	0.296869	-2.86116	0.00422092	0.222783	0.652118	Brd8
ENSRNOT00000068389	544.482	0.771409	0.269263	2.86489	0.00417149	0.222783	0.652118	Crispld2
ENSRNOT00000078846	81.9857	0.613325	0.214558	2.85855	0.00425577	0.223505	0.650713	Nrbp2
ENSRNOT00000064328	57.1427	0.845917	0.296262	2.8553	0.00429962	0.224519	0.648746	Syce3
ENSRNOT00000083578	59.15	0.724629	0.253825	2.85484	0.00430585	0.224519	0.648746	Lamb2
ENSRNOT00000006774	181.322	0.583028	0.205268	2.84033	0.00450674	0.233223	0.632228	Arl6ip6
ENSRNOT00000011507	116.274	0.830986	0.292589	2.84011	0.0045098	0.233223	0.632228	Mmp13
ENSRNOT00000001602	7977.71	-0.246079	0.0866677	-2.83934	0.0045207	0.233223	0.632228	Agpat3
ENSRNOT00000028468	427.846	0.474246	0.167509	2.83117	0.00463783	0.233312	0.632063	Sertad1
ENSRNOT00000028703	1885.84	0.278174	0.0981218	2.83498	0.0045828	0.233312	0.632063	Cebpg
ENSRNOT00000086062	1976.2	0.842984	0.297639	2.83224	0.00462233	0.233312	0.632063	Col2a1
ENSRNOT00000033459	383.24	-0.655331	0.23154	-2.83031	0.00465026	0.233312	0.632063	Vwc2l
ENSRNOT00000019848	1391.25	0.660347	0.23318	2.83192	0.00462689	0.233312	0.632063	Tmbim1
ENSRNOT00000027370	2108.68	-0.357738	0.126314	-2.83214	0.00462379	0.233312	0.632063	Tubg1
ENSRNOT00000034401	3421.16	0.80245	0.282784	2.83768	0.00454429	0.233312	0.632063	Gfap
ENSRNOT00000073370	213.931	0.792785	0.279661	2.83481	0.00458535	0.233312	0.632063	RGD1564899
ENSRNOT00000020763	143.092	0.841709	0.297732	2.82707	0.00469756	0.234878	0.629157	Pgm5
ENSRNOT00000027360	2340.53	0.330523	0.117587	2.81088	0.00494058	0.234959	0.629007	Mvp
ENSRNOT00000089016	1914.44	0.454222	0.161453	2.81333	0.00490316	0.234959	0.629007	Slc39a1
ENSRNOT00000018782	1793.01	0.296902	0.105568	2.81242	0.00491699	0.234959	0.629007	Zc3hav1
ENSRNOT00000066793	1669.2	0.250237	0.0888279	2.8171	0.004846	0.234959	0.629007	Ppp4r1
ENSRNOT00000029001	1154.37	-0.383399	0.135802	-2.82323	0.00475429	0.234959	0.629007	Fads6
ENSRNOT00000030583	855.879	0.548703	0.195171	2.8114	0.00493259	0.234959	0.629007	Sh2b3
ENSRNOT00000012131	3633.8	0.451264	0.160306	2.81501	0.00487752	0.234959	0.629007	Ehbp1
ENSRNOT00000012109	241.666	0.825688	0.292648	2.82144	0.00478092	0.234959	0.629007	Cpz
ENSRNOT00000011711	155.045	0.78057	0.277575	2.8121	0.00492186	0.234959	0.629007	Gjb2
ENSRNOT00000025901	962.674	0.782105	0.278132	2.81199	0.0049236	0.234959	0.629007	Prkcq
ENSRNOT00000024336	67.9429	0.595796	0.211379	2.81861	0.0048232	0.234959	0.629007	Zeb1
ENSRNOT00000032454	857.081	0.441155	0.156453	2.81973	0.00480635	0.234959	0.629007	Ss18
ENSRNOT00000008041	2426.73	0.327542	0.115943	2.82503	0.00472768	0.234959	0.629007	Ctnna1
ENSRNOT00000019157	933.245	-0.328351	0.116963	-2.80731	0.00499579	0.236813	0.625594	Med27
ENSRNOT00000028271	2423.06	-0.376426	0.134422	-2.80034	0.00510495	0.239266	0.62112	Gys1
ENSRNOT00000073596	652.003	0.5224	0.186593	2.79967	0.00511548	0.239266	0.62112	Vkorc1
ENSRNOT00000028877	65.6825	0.756871	0.270428	2.79879	0.00512946	0.239266	0.62112	Adra1d
ENSRNOT00000008982	598.389	-0.41644	0.14871	-2.80034	0.00510484	0.239266	0.62112	Rflnb
ENSRNOT00000024430	45321.2	0.404803	0.144596	2.79953	0.00511763	0.239266	0.62112	Vim
ENSRNOT00000082711	131.056	0.722654	0.258647	2.79398	0.00520642	0.241314	0.617418	Srpk3
ENSRNOT00000029274	93.9511	-0.521056	0.186458	-2.7945	0.00519806	0.241314	0.617418	Tmem241
ENSRNOT00000075558	75.7343	0.828073	0.296487	2.79295	0.00522305	0.241318	0.61741	RGD1563072
ENSRNOT00000013154	1019.98	-0.49425	0.177178	-2.78956	0.00527793	0.243084	0.614243	Prrt3
ENSRNOT00000064305	446.146	0.66449	0.238325	2.78817	0.00530065	0.243363	0.613745	Pvr
ENSRNOT00000087986	29.763	0.828984	0.297665	2.78496	0.00535348	0.245018	0.610801	Tlr3
ENSRNOT00000004386	6704.51	0.828027	0.297617	2.7822	0.00539924	0.246341	0.608464	Myoc
ENSRNOT00000019874	2567.77	-0.387066	0.139368	-2.77729	0.00548141	0.246793	0.607667	Pi4k2a
ENSRNOT00000028603	7122.17	-0.355015	0.127678	-2.78055	0.00542674	0.246793	0.607667	Fxyd7
ENSRNOT00000020297	45.6632	0.825907	0.297457	2.77656	0.00549369	0.246793	0.607667	Lrrc39
ENSRNOT00000087427	76.3296	0.792436	0.285179	2.77874	0.00545707	0.246793	0.607667	Zdhhc3
ENSRNOT00000027012	200.345	0.801092	0.288428	2.77744	0.00547893	0.246793	0.607667	Ramp1
ENSRNOT00000007825	30.6576	0.825549	0.297872	2.77149	0.00558012	0.249143	0.603552	Slc10a1
ENSRNOT00000014979	91.3785	0.780595	0.281995	2.76812	0.00563808	0.250963	0.60039	Papss2
ENSRNOT00000029136	414.399	0.451988	0.163513	2.76424	0.00570559	0.251097	0.600158	Zfp628
ENSRNOT00000064452	1206.32	0.614251	0.222271	2.76352	0.00571816	0.251097	0.600158	Slc2a1
ENSRNOT00000006094	57.3416	-0.815945	0.295415	-2.76203	0.00574428	0.251097	0.600158	Kcng3
ENSRNOT00000063882	1541.79	0.595265	0.215446	2.76294	0.00572831	0.251097	0.600158	Slc41a1
ENSRNOT00000040731	28.5695	0.793593	0.286851	2.76657	0.00566501	0.251097	0.600158	Cldn22
ENSRNOT00000016390	1717.23	0.567275	0.205356	2.7624	0.00573781	0.251097	0.600158	Tgfbi
ENSRNOT00000016289	1960.25	0.696389	0.252533	2.75762	0.00582242	0.25208	0.598461	Il16
ENSRNOT00000025693	244.638	0.813623	0.294971	2.75832	0.00580996	0.25208	0.598461	Adamts12
ENSRNOT00000029076	319.934	0.69571	0.252355	2.75687	0.00583584	0.25208	0.598461	Tpm3
ENSRNOT00000011675	891.458	0.516753	0.187333	2.75847	0.00580734	0.25208	0.598461	Antxr1
ENSRNOT00000008212	77.4612	0.816458	0.296672	2.75206	0.00592219	0.255056	0.593365	Reg3b
ENSRNOT00000082989	1646.59	0.508655	0.184984	2.74972	0.00596467	0.25613	0.59154	Smurf1
ENSRNOT00000019346	71.8105	0.812668	0.295765	2.74769	0.00600173	0.256214	0.591397	A2m
ENSRNOT00000014807	1979.66	0.559962	0.203786	2.74779	0.00599988	0.256214	0.591397	Igfbp6
ENSRNOT00000055210	278.707	0.464521	0.169393	2.74227	0.0061017	0.256527	0.590867	Trim34
ENSRNOT00000079875	1889.92	0.422432	0.153832	2.74606	0.00603157	0.256527	0.590867	Ak3
ENSRNOT00000017868	2402.41	0.440912	0.16082	2.74164	0.00611326	0.256527	0.590867	Serp1
ENSRNOT00000017967	58.2226	-0.734771	0.267702	-2.74474	0.00605595	0.256527	0.590867	Pgap1
ENSRNOT00000036813	312.189	0.554453	0.202308	2.74064	0.00613205	0.256527	0.590867	Gsta6
ENSRNOT00000027371	48.1667	-0.805328	0.293621	-2.74275	0.00609277	0.256527	0.590867	Prr35
ENSRNOT00000003297	318.73	0.573681	0.209322	2.74066	0.00613165	0.256527	0.590867	Tmem100
ENSRNOT00000024736	368.182	0.764595	0.279147	2.73904	0.00616182	0.257036	0.590006	Mrc1
ENSRNOT00000012690	31.3915	0.797233	0.291644	2.73358	0.006265	0.258954	0.586777	Sdcbp2
ENSRNOT00000008713	807.347	0.321228	0.117477	2.73438	0.0062497	0.258954	0.586777	Tbc1d20
ENSRNOT00000055822	203.83	0.743277	0.271978	2.73286	0.00627876	0.258954	0.586777	Tgm4
ENSRNOT00000028278	342.166	0.633957	0.231811	2.7348	0.00624178	0.258954	0.586777	Cspg5
ENSRNOT00000034744	77.448	0.792135	0.291166	2.72056	0.00651709	0.26207	0.581583	Samd5
ENSRNOT00000019311	80.0402	0.667297	0.245355	2.71972	0.0065338	0.26207	0.581583	Csrp3
ENSRNOT00000025641	1750.1	-0.379592	0.139413	-2.72278	0.00647347	0.26207	0.581583	Ankrd13d
ENSRNOT00000019911	758.161	0.326739	0.120008	2.72265	0.00647602	0.26207	0.581583	Bcl10
ENSRNOT00000057045	435.596	0.597758	0.219149	2.72764	0.00637896	0.26207	0.581583	Adamts9
ENSRNOT00000011874	6472.84	-0.203638	0.0746754	-2.72698	0.00639162	0.26207	0.581583	Mapre3
ENSRNOT00000012322	897.429	-0.495285	0.182031	-2.72089	0.00651074	0.26207	0.581583	Adra2c
ENSRNOT00000025392	6653.04	-0.372209	0.136786	-2.7211	0.0065065	0.26207	0.581583	Jph3
ENSRNOT00000003886	393.976	-0.362666	0.133472	-2.71716	0.00658442	0.262657	0.580611	Myo19
ENSRNOT00000026418	1522.59	0.6942	0.255726	2.71463	0.00663501	0.263954	0.578472	Slc20a2
ENSRNOT00000017232	11008.5	0.740416	0.273311	2.70906	0.00674734	0.264105	0.578223	Fgl2
ENSRNOT00000060282	132.37	0.685271	0.252857	2.71011	0.00672601	0.264105	0.578223	Hrct1
ENSRNOT00000066143	518.365	0.396517	0.146324	2.70986	0.00673117	0.264105	0.578223	Nfyb
ENSRNOT00000056937	60.6954	0.795204	0.293247	2.71172	0.00669356	0.264105	0.578223	Tent5a
ENSRNOT00000018341	414.91	0.511194	0.188646	2.7098	0.00673237	0.264105	0.578223	Myd88
ENSRNOT00000003843	64.0356	0.673649	0.248391	2.71205	0.00668687	0.264105	0.578223	Eef2kmt
ENSRNOT00000008045	319.831	0.648821	0.239696	2.70686	0.00679239	0.26445	0.577656	Rmdn2
ENSRNOT00000027198	201.895	0.633343	0.233964	2.70702	0.00678911	0.26445	0.577656	Vstm4
ENSRNOT00000085273	624.139	0.463278	0.171343	2.7038	0.00685507	0.265891	0.575297	Phf10
ENSRNOT00000012700	301.391	0.776512	0.287435	2.70153	0.00690223	0.265891	0.575297	Fgf7
ENSRNOT00000022594	781.363	0.767366	0.283902	2.70292	0.00687325	0.265891	0.575297	Pltp
ENSRNOT00000048506	675.336	-0.410736	0.152035	-2.70159	0.00690098	0.265891	0.575297	Col9a2
ENSRNOT00000001720	1054.02	0.336386	0.124738	2.69674	0.00700213	0.269029	0.570201	Mafk
ENSRNOT00000017727	1366.18	0.671702	0.249366	2.69364	0.0070677	0.270836	0.567294	Scube1
ENSRNOT00000072223	850.581	0.361825	0.13449	2.69034	0.00713794	0.272811	0.564138	Fbxw4
ENSRNOT00000079522	3135.76	-0.425175	0.158281	-2.68621	0.00722683	0.27331	0.563344	Hebp2
ENSRNOT00000017770	388.97	0.527201	0.196362	2.68484	0.00725654	0.27331	0.563344	Sh3glb1
ENSRNOT00000060492	477.568	0.707488	0.263543	2.68452	0.00726331	0.27331	0.563344	Ccdc152
ENSRNOT00000013009	1138.18	-0.679517	0.253045	-2.68536	0.00724525	0.27331	0.563344	Slitrk3
ENSRNOT00000073689	774.973	0.457741	0.170468	2.6852	0.0072486	0.27331	0.563344	Pros1
ENSRNOT00000003412	1935.78	0.527378	0.196214	2.68777	0.00719314	0.27331	0.563344	Litaf
ENSRNOT00000052075	1062.82	0.582377	0.217353	2.6794	0.00737539	0.274337	0.561715	Mettl7a
ENSRNOT00000086375	20.9913	0.789625	0.294748	2.67899	0.00738456	0.274337	0.561715	Wnt10a
ENSRNOT00000009986	407.572	-0.499566	0.186352	-2.68076	0.00734553	0.274337	0.561715	Hoxb8
ENSRNOT00000018637	262265	-0.446418	0.166479	-2.68152	0.00732885	0.274337	0.561715	Nefm
ENSRNOT00000079641	238.321	0.441578	0.164777	2.67985	0.00736541	0.274337	0.561715	Galns
ENSRNOT00000012692	306.386	0.513116	0.191619	2.67779	0.00741092	0.274618	0.561271	Ubiad1
ENSRNOT00000038546	433.067	0.778796	0.290952	2.67672	0.00743475	0.274803	0.560978	Ca13
ENSRNOT00000020070	38.1721	-0.774137	0.290599	-2.66393	0.0077233	0.278906	0.554542	Mas1l
ENSRNOT00000054674	438.567	-0.308142	0.115493	-2.66805	0.00762923	0.278906	0.554542	Sfxn4
ENSRNOT00000010344	61.1046	0.619403	0.232257	2.66689	0.00765568	0.278906	0.554542	Mynn
ENSRNOT00000028246	3579.23	-0.26803	0.100364	-2.67057	0.00757233	0.278906	0.554542	Atp8b2
ENSRNOT00000083552	314.807	-0.518423	0.194523	-2.6651	0.00769646	0.278906	0.554542	Scn1a
ENSRNOT00000006859	368.31	0.527506	0.198242	2.66092	0.00779285	0.278906	0.554542	LOC108350502
ENSRNOT00000033651	406.173	0.764566	0.286566	2.66803	0.00762983	0.278906	0.554542	Hacd4
ENSRNOT00000064841	121.014	0.638139	0.239824	2.66086	0.00779408	0.278906	0.554542	Plekhg5
ENSRNOT00000028435	675.374	-0.440438	0.165242	-2.66541	0.00768944	0.278906	0.554542	Pth1r
ENSRNOT00000004147	99.3735	0.792841	0.29783	2.66206	0.00776649	0.278906	0.554542	Myh3
ENSRNOT00000057361	980.528	0.793529	0.297417	2.66807	0.00762888	0.278906	0.554542	Emid1
ENSRNOT00000024793	286.774	0.362907	0.136334	2.6619	0.00777017	0.278906	0.554542	Ddx19a
ENSRNOT00000006152	377.89	0.589729	0.2213	2.66484	0.00770254	0.278906	0.554542	Adgre5
ENSRNOT00000030502	158.062	-0.578015	0.217469	-2.65792	0.00786248	0.279087	0.554261	Pla2g4e
ENSRNOT00000007698	1575.57	0.678828	0.255396	2.65794	0.00786199	0.279087	0.554261	Gadd45a
ENSRNOT00000051317	493.185	0.654268	0.245983	2.65981	0.00781848	0.279087	0.554261	Hspb7
ENSRNOT00000042736	1337.26	0.368157	0.138543	2.65736	0.00787559	0.279087	0.554261	LOC102555453
ENSRNOT00000025625	4921.96	0.789443	0.297455	2.65399	0.00795458	0.281203	0.55098	Fa2h
ENSRNOT00000018685	40.4419	-0.786131	0.296486	-2.65149	0.00801368	0.28125	0.550908	Ankrd34c
ENSRNOT00000078445	780.634	0.420423	0.158502	2.65247	0.00799047	0.28125	0.550908	Med13l
ENSRNOT00000003932	14513.8	-0.368909	0.139115	-2.65184	0.00800553	0.28125	0.550908	Atp1b1
ENSRNOT00000020206	2784.31	-0.259614	0.098258	-2.64217	0.00823769	0.285637	0.544186	Slc25a25
ENSRNOT00000050834	420.191	0.751831	0.284776	2.64008	0.00828871	0.285637	0.544186	Tead4
ENSRNOT00000056967	193.787	0.446265	0.169043	2.63994	0.00829196	0.285637	0.544186	Ccdc163
ENSRNOT00000081415	705.209	0.764094	0.289164	2.64243	0.00823144	0.285637	0.544186	Pmp22
ENSRNOT00000003615	2812.68	0.691333	0.261553	2.64319	0.008213	0.285637	0.544186	Emp2
ENSRNOT00000005251	23.308	0.767034	0.290579	2.63967	0.00829871	0.285637	0.544186	Rgs1
ENSRNOT00000039383	29.4814	0.755899	0.286443	2.63892	0.00831716	0.285637	0.544186	Cxcl13
ENSRNOT00000027511	859.565	0.279316	0.105619	2.64456	0.00817967	0.285637	0.544186	Dhrs1
ENSRNOT00000026457	509.886	0.463264	0.175597	2.63822	0.00833434	0.285637	0.544186	Pde4c
ENSRNOT00000026225	389.216	0.70807	0.267675	2.64526	0.00816292	0.285637	0.544186	Ifi30
ENSRNOT00000001588	264.467	0.615658	0.233487	2.6368	0.00836912	0.286157	0.543395	Fam222a
ENSRNOT00000017240	111.013	0.742281	0.281881	2.63332	0.0084555	0.287989	0.540624	Gata2
ENSRNOT00000086469	596.622	-0.506456	0.192403	-2.63226	0.00848187	0.287989	0.540624	Rab37
ENSRNOT00000023763	330.006	0.449073	0.170601	2.6323	0.00848094	0.287989	0.540624	Ptpn2
ENSRNOT00000023302	2489.94	0.460909	0.175242	2.63012	0.00853549	0.289137	0.538896	Myh6
ENSRNOT00000028972	4321.24	-0.541509	0.206	-2.62869	0.00857153	0.289686	0.538073	LOC100125362
ENSRNOT00000022389	4084.63	0.454433	0.172951	2.62752	0.00860094	0.290008	0.537589	Idi1
ENSRNOT00000066581	1387.71	0.579531	0.221099	2.62114	0.0087637	0.290796	0.536412	Usp53
ENSRNOT00000000102	26.7032	-0.770735	0.29395	-2.62199	0.00874181	0.290796	0.536412	Smad9
ENSRNOT00000021120	49.8823	0.763217	0.291045	2.62234	0.00873293	0.290796	0.536412	Nat8f5
ENSRNOT00000071764	307.775	0.64321	0.245257	2.62259	0.00872636	0.290796	0.536412	Pitpnm3
ENSRNOT00000055464	368.104	0.717135	0.273262	2.62435	0.00868142	0.290796	0.536412	Copz2
ENSRNOT00000011604	245215	-0.434252	0.165625	-2.6219	0.00874415	0.290796	0.536412	Nefh
ENSRNOT00000011956	162.676	0.694067	0.26479	2.6212	0.00876209	0.290796	0.536412	Synpo2l
ENSRNOT00000023962	603.704	0.417104	0.159538	2.61446	0.00893695	0.295872	0.528896	Ripk1
ENSRNOT00000036537	73.8033	0.745045	0.285081	2.61345	0.00896335	0.296075	0.528599	Gpr17
ENSRNOT00000070861	136.259	-0.655493	0.253142	-2.58943	0.00961358	0.29813	0.525594	Abcc2
ENSRNOT00000075872	23.4428	0.710714	0.274216	2.5918	0.00954748	0.29813	0.525594	LOC102553828
ENSRNOT00000055106	257.916	0.665488	0.257845	2.58097	0.00985239	0.29813	0.525594	Itpripl2
ENSRNOT00000016881	515.31	0.248524	0.0958663	2.5924	0.00953087	0.29813	0.525594	Sfr1
ENSRNOT00000045016	4596.49	0.681038	0.261377	2.60558	0.00917195	0.29813	0.525594	Ddah1
ENSRNOT00000035017	757.942	0.543075	0.210215	2.58343	0.00978243	0.29813	0.525594	Iqgap2
ENSRNOT00000014559	141.584	-0.55013	0.212838	-2.58473	0.00974548	0.29813	0.525594	Esm1
ENSRNOT00000032059	11688.3	0.763242	0.293927	2.59671	0.00941222	0.29813	0.525594	Pmp2
ENSRNOT00000049461	750.052	-0.646007	0.249528	-2.58892	0.00962788	0.29813	0.525594	Mab21l2
ENSRNOT00000006787	116.283	0.680737	0.261322	2.60498	0.00918802	0.29813	0.525594	Tfpi
ENSRNOT00000010338	983.367	-0.323449	0.125204	-2.58337	0.00978404	0.29813	0.525594	Vgll4
ENSRNOT00000015678	106.562	0.57693	0.222433	2.59372	0.00949428	0.29813	0.525594	C1rl
ENSRNOT00000078349	115.656	0.578371	0.221641	2.6095	0.00906759	0.29813	0.525594	C1r
ENSRNOT00000020785	4043.98	-0.359782	0.138509	-2.59753	0.00938978	0.29813	0.525594	Usp5
ENSRNOT00000088169	119.284	0.596499	0.228697	2.60825	0.00910055	0.29813	0.525594	Epb41l4b
ENSRNOT00000013535	625.753	-0.357691	0.137988	-2.5922	0.00953655	0.29813	0.525594	Nol9
ENSRNOT00000022130	131.147	0.679077	0.261466	2.59719	0.00939907	0.29813	0.525594	Fam110d
ENSRNOT00000064716	803.619	0.273247	0.10589	2.58047	0.00986647	0.29813	0.525594	Rps6ka5
ENSRNOT00000049972	196.134	-0.477392	0.183143	-2.60667	0.00914271	0.29813	0.525594	Pmel
ENSRNOT00000010636	1379.04	-0.333903	0.128869	-2.59103	0.00956882	0.29813	0.525594	Nuak1
ENSRNOT00000015986	248.996	-0.765506	0.296397	-2.58271	0.00980286	0.29813	0.525594	Vwa5a
ENSRNOT00000023428	803.085	0.476848	0.184808	2.58023	0.00987341	0.29813	0.525594	Snx33
ENSRNOT00000015851	1499.73	0.700108	0.270317	2.58995	0.00959904	0.29813	0.525594	Acy1
ENSRNOT00000063989	18.9555	0.773047	0.296932	2.60345	0.00922907	0.29813	0.525594	LOC102553278
ENSRNOT00000019772	22.4712	0.756168	0.291501	2.59405	0.00948535	0.29813	0.525594	Fn1
ENSRNOT00000057920	933.754	-0.536717	0.20672	-2.59635	0.00942203	0.29813	0.525594	Nalf2
ENSRNOT00000007015	707.628	0.304456	0.117921	2.58186	0.00982692	0.29813	0.525594	Ebp
ENSRNOT00000038653	552.283	-0.355358	0.137376	-2.58676	0.00968841	0.29813	0.525594	Dcaf12l1
ENSRNOT00000058817	3053.36	-0.379637	0.146576	-2.59004	0.00959656	0.29813	0.525594	Acsl6
ENSRNOT00000073792	86.271	0.764273	0.296045	2.58161	0.00983394	0.29813	0.525594	Map2k3
ENSRNOT00000056903	18.197	0.769215	0.297279	2.58752	0.00966701	0.29813	0.525594	Tnfsf13
ENSRNOT00000072856	423.285	0.313518	0.121229	2.58615	0.00970546	0.29813	0.525594	Ifnar2
ENSRNOT00000035545	230.353	0.390019	0.151064	2.58181	0.00982825	0.29813	0.525594	Dnaaf5
ENSRNOT00000001581	2147.14	0.648022	0.250887	2.58292	0.00979672	0.29813	0.525594	Gltp
ENSRNOT00000087025	322.767	0.409395	0.158305	2.58611	0.00970654	0.29813	0.525594	Kdm5b
ENSRNOT00000075480	10829.8	0.690386	0.267177	2.584	0.00976622	0.29813	0.525594	Glul
ENSRNOT00000002867	4305	0.456312	0.176831	2.5805	0.00986571	0.29813	0.525594	Tgfbr3
ENSRNOT00000000383	303.345	0.438727	0.169757	2.58445	0.00975351	0.29813	0.525594	Nid2
ENSRNOT00000024357	5618.76	-0.413534	0.160291	-2.57989	0.00988322	0.29813	0.525594	Sncb
ENSRNOT00000026303	913.334	0.671811	0.257413	2.60985	0.00905814	0.29813	0.525594	Egr1
ENSRNOT00000000658	4534.15	-0.288576	0.111928	-2.57823	0.00993083	0.298949	0.524403	Tspyl4
ENSRNOT00000025009	2548.61	-0.340272	0.132137	-2.57515	0.0100198	0.301006	0.521425	Camkk1
ENSRNOT00000023664	1800.19	0.441286	0.171825	2.56823	0.010222	0.303015	0.518536	Anxa1
ENSRNOT00000079456	4534.23	0.40829	0.158744	2.57199	0.0101114	0.303015	0.518536	Ahnak
ENSRNOT00000081189	282.506	0.661603	0.257326	2.57107	0.0101384	0.303015	0.518536	Dcst2
ENSRNOT00000020870	16924.3	0.765014	0.297796	2.56892	0.0102016	0.303015	0.518536	Mal
ENSRNOT00000003489	1192.21	-0.42241	0.164394	-2.56949	0.0101848	0.303015	0.518536	Esrrg
ENSRNOT00000036442	22.3265	0.75596	0.29439	2.56789	0.010232	0.303015	0.518536	Ccdc18
ENSRNOT00000012528	6168.4	0.179304	0.0697878	2.56927	0.0101912	0.303015	0.518536	Trim35
ENSRNOT00000006765	161.241	0.764595	0.297872	2.56685	0.0102626	0.303306	0.518119	Upp1
ENSRNOT00000010031	302.148	0.641344	0.250161	2.56373	0.0103555	0.304352	0.516624	Angptl4
ENSRNOT00000004725	1918.76	-0.544169	0.212242	-2.56391	0.01035	0.304352	0.516624	Gabra1
ENSRNOT00000003320	1622.28	-0.540983	0.211028	-2.56356	0.0103605	0.304352	0.516624	Niban1
ENSRNOT00000032047	86.4903	0.56305	0.219711	2.56269	0.0103866	0.304506	0.516404	Lman1
ENSRNOT00000000256	58.0423	0.724558	0.28312	2.55919	0.0104916	0.305142	0.515498	Ccl7
ENSRNOT00000050223	6608	0.278128	0.108678	2.55918	0.0104919	0.305142	0.515498	H3f3b
ENSRNOT00000039607	679.298	-0.243624	0.0951405	-2.56068	0.0104469	0.305142	0.515498	Gmip
ENSRNOT00000013488	3430.62	0.295013	0.115309	2.55845	0.0105139	0.305176	0.51545	Emc3
ENSRNOT00000071222	106.519	-0.59179	0.231444	-2.55695	0.0105594	0.305887	0.514439	Ccdc160
ENSRNOT00000008883	2533.72	-0.39642	0.155139	-2.55525	0.0106112	0.306778	0.513175	Pgap4
ENSRNOT00000020929	1067.19	-0.311634	0.122193	-2.55034	0.0107618	0.308043	0.511389	Heyl
ENSRNOT00000003639	517.059	0.325992	0.127754	2.55172	0.0107194	0.308043	0.511389	Zfp672
ENSRNOT00000022811	296.428	0.582445	0.228138	2.55304	0.0106787	0.308043	0.511389	Zfp652
ENSRNOT00000003155	130.308	0.582058	0.228233	2.55028	0.0107637	0.308043	0.511389	Hlx
ENSRNOT00000026863	2120.43	-0.340681	0.133661	-2.54884	0.0108081	0.308201	0.511167	Phtf1
ENSRNOT00000045056	1867.06	0.282822	0.111072	2.5463	0.0108872	0.30985	0.508848	Pogk
ENSRNOT00000031692	84.1838	0.741165	0.291177	2.54541	0.0109148	0.310032	0.508594	Lrrc25
ENSRNOT00000005042	37.5637	-0.729031	0.286542	-2.54424	0.0109515	0.310469	0.507981	Lancl3
ENSRNOT00000012093	163.663	-0.517064	0.203306	-2.54328	0.0109818	0.310613	0.50778	Cryl1
ENSRNOT00000001695	2488.52	0.607155	0.238781	2.54273	0.0109991	0.310613	0.50778	Col6a2
ENSRNOT00000023802	646.876	0.310838	0.122345	2.54067	0.0110641	0.310784	0.507541	C2cd3
ENSRNOT00000079473	376.48	0.655408	0.258538	2.53505	0.0112431	0.310784	0.507541	Ryr1
ENSRNOT00000027260	2867.77	0.274403	0.108037	2.53991	0.0110881	0.310784	0.507541	Atf5
ENSRNOT00000083344	32.1377	0.723156	0.285101	2.53649	0.0111971	0.310784	0.507541	Nexn
ENSRNOT00000023419	1348.09	0.542832	0.214233	2.53384	0.0112819	0.310784	0.507541	Mertk
ENSRNOT00000018154	359.546	0.529452	0.208916	2.53428	0.0112679	0.310784	0.507541	Nr1h3
ENSRNOT00000010762	1859.13	0.441125	0.174017	2.53496	0.0112462	0.310784	0.507541	Bcl2l1
ENSRNOT00000008892	170.92	0.454155	0.178903	2.53856	0.011131	0.310784	0.507541	Setmar
ENSRNOT00000019992	286.418	-0.517905	0.204193	-2.53635	0.0112016	0.310784	0.507541	Ppp1r3e
ENSRNOT00000017204	246.895	-0.401393	0.158166	-2.5378	0.0111553	0.310784	0.507541	Nup58
ENSRNOT00000019302	471.197	0.441057	0.173667	2.53967	0.0110956	0.310784	0.507541	Cyp4v3
ENSRNOT00000038547	617.991	0.729912	0.287557	2.53832	0.0111385	0.310784	0.507541	Icoslg
ENSRNOT00000012676	11462.4	0.752356	0.297196	2.53151	0.0113572	0.31227	0.505469	Ugt8
ENSRNOT00000039144	854.824	-0.345481	0.136512	-2.53077	0.0113812	0.31234	0.505372	LOC100364062
ENSRNOT00000027385	1341.85	0.356243	0.14083	2.52959	0.0114196	0.312406	0.50528	Khdc4
ENSRNOT00000010316	837.01	0.527157	0.208413	2.52938	0.0114264	0.312406	0.50528	Tmcc3
ENSRNOT00000090820	2741.65	-0.463389	0.183405	-2.52659	0.0115177	0.314315	0.502635	Pacsin1
ENSRNOT00000025344	600.215	0.509628	0.201888	2.52431	0.0115924	0.315764	0.500637	Cd74
ENSRNOT00000050655	390.431	0.605551	0.240061	2.52249	0.0116526	0.316044	0.500253	Dab2
ENSRNOT00000081648	796.913	-0.538391	0.213585	-2.52074	0.0117109	0.316044	0.500253	Kcng1
ENSRNOT00000050734	1012.73	0.442151	0.175312	2.52208	0.0116662	0.316044	0.500253	Tor1aip2
ENSRNOT00000003077	1045.88	0.63302	0.251078	2.52121	0.0116952	0.316044	0.500253	Pdgfra
ENSRNOT00000020385	773.599	0.258518	0.102551	2.52087	0.0117067	0.316044	0.500253	Yipf5
ENSRNOT00000031678	51.454	0.692163	0.274811	2.51869	0.0117794	0.317304	0.498524	Tigd3
ENSRNOT00000028137	1355.14	0.486121	0.193237	2.51567	0.0118807	0.319407	0.495655	Sipa1
ENSRNOT00000078622	98.6975	0.583807	0.232235	2.51386	0.0119417	0.319407	0.495655	Scmh1
ENSRNOT00000004363	29.0722	0.736959	0.293126	2.51414	0.0119322	0.319407	0.495655	Il23a
ENSRNOT00000061883	3175.39	0.496054	0.197504	2.51161	0.0120182	0.320779	0.493794	Zcchc24
ENSRNOT00000002540	454.817	0.508306	0.202635	2.50848	0.012125	0.323039	0.490745	Sdf2l1
ENSRNOT00000030109	1195.65	-0.606695	0.242135	-2.5056	0.0122243	0.323918	0.489565	Colgalt2
ENSRNOT00000076289	704.634	0.371233	0.148161	2.50559	0.0122246	0.323918	0.489565	Sft2d2
ENSRNOT00000086130	1242.86	0.392324	0.156545	2.50614	0.0122057	0.323918	0.489565	Ptch1
ENSRNOT00000021402	188.644	0.523282	0.208916	2.50475	0.0122538	0.324104	0.489316	LOC497940
ENSRNOT00000037700	414.01	-0.621074	0.248247	-2.50184	0.0123551	0.32414	0.489268	Chst8
ENSRNOT00000008630	405.164	0.616082	0.246139	2.50299	0.0123151	0.32414	0.489268	Fyco1
ENSRNOT00000078929	1631.45	0.429502	0.171575	2.5033	0.0123042	0.32414	0.489268	Cetn2
ENSRNOT00000004713	637.941	0.742031	0.296632	2.50152	0.0123662	0.32414	0.489268	Adamts4
ENSRNOT00000026526	335.727	-0.527286	0.210751	-2.50193	0.0123517	0.32414	0.489268	Rell2
ENSRNOT00000084069	71.3169	-0.629994	0.252182	-2.49817	0.0124835	0.325196	0.487854	Ndufa8
ENSRNOT00000038888	74.8253	0.61799	0.247411	2.49783	0.0124956	0.325196	0.487854	Tmem35b
ENSRNOT00000087429	873.408	-0.424886	0.169975	-2.4997	0.01243	0.325196	0.487854	Ppp4r4
ENSRNOT00000006637	7447.58	-0.330592	0.132284	-2.4991	0.0124511	0.325196	0.487854	Syt2
ENSRNOT00000027237	139.851	0.659071	0.263967	2.4968	0.0125321	0.325567	0.48736	Flnc
ENSRNOT00000030850	52.6797	0.739738	0.296943	2.49118	0.012732	0.327267	0.485098	Rerg
ENSRNOT00000089070	200.537	0.472012	0.189383	2.49236	0.0126896	0.327267	0.485098	Pafah2
ENSRNOT00000006610	1173.87	-0.394231	0.158162	-2.49257	0.0126821	0.327267	0.485098	Sel1l3
ENSRNOT00000026293	1737.07	-0.502157	0.201495	-2.49215	0.0126972	0.327267	0.485098	Inpp5j
ENSRNOT00000078249	31.6994	-0.695301	0.279055	-2.49163	0.0127159	0.327267	0.485098	Oxsm
ENSRNOT00000019652	4983.06	-0.308879	0.124131	-2.48833	0.0128344	0.327509	0.484777	Cpt1a
ENSRNOT00000022182	467.387	0.55981	0.225007	2.48797	0.0128476	0.327509	0.484777	Vangl1
ENSRNOT00000056603	96.4489	0.616616	0.247687	2.4895	0.0127924	0.327509	0.484777	RGD1564171
ENSRNOT00000010895	1443.15	0.287511	0.115621	2.48666	0.0128947	0.327509	0.484777	Tmem43
ENSRNOT00000002522	1100.43	0.444448	0.178785	2.48594	0.0129209	0.327509	0.484777	Bcl6
ENSRNOT00000013067	863.115	0.335286	0.134642	2.4902	0.0127672	0.327509	0.484777	Slc39a14
ENSRNOT00000025559	1802.02	0.225495	0.0906587	2.48729	0.0128719	0.327509	0.484777	Herpud1
ENSRNOT00000028592	2416.01	-0.262378	0.105581	-2.48508	0.0129521	0.32773	0.484484	Men1
ENSRNOT00000023490	36.0094	0.73307	0.29514	2.4838	0.0129988	0.327776	0.484423	Hif3a
ENSRNOT00000019666	3863.16	-0.254939	0.102637	-2.48388	0.012996	0.327776	0.484423	Slc4a2
ENSRNOT00000077578	619.059	0.394687	0.15899	2.48247	0.0130475	0.328438	0.483547	Strn3
ENSRNOT00000047234	176.044	0.684781	0.276016	2.48095	0.0131033	0.329275	0.482442	Fbln1
ENSRNOT00000010466	24.6123	-0.717851	0.289461	-2.47996	0.0131398	0.329623	0.481982	Unc13d
ENSRNOT00000008813	263.096	0.693373	0.280113	2.47533	0.0133112	0.331053	0.480102	Hk2
ENSRNOT00000058163	98.0547	0.466348	0.188581	2.47294	0.0134009	0.331053	0.480102	Cyp2j10
ENSRNOT00000022801	591.707	0.661041	0.26718	2.47414	0.0133559	0.331053	0.480102	Tpm2
ENSRNOT00000013985	357.879	0.705049	0.284892	2.4748	0.0133313	0.331053	0.480102	Cpt1b
ENSRNOT00000003573	5371.38	-0.475032	0.192028	-2.47376	0.0133699	0.331053	0.480102	Magee1
ENSRNOT00000001746	298.077	0.433449	0.175257	2.47322	0.01339	0.331053	0.480102	P2rx7
ENSRNOT00000036978	1205.54	0.701488	0.283339	2.47579	0.0132941	0.331053	0.480102	Mboat1
ENSRNOT00000022190	49.2061	0.610249	0.246411	2.47655	0.0132658	0.331053	0.480102	Map3k8
ENSRNOT00000019130	76.1786	0.669563	0.270288	2.47722	0.0132409	0.331053	0.480102	Snx20
ENSRNOT00000047597	35.933	-0.733602	0.296749	-2.47213	0.013431	0.331238	0.47986	Rpl10l
ENSRNOT00000089060	1214.04	0.682665	0.276308	2.47066	0.0134864	0.331483	0.479538	Ddn
ENSRNOT00000083568	69.0234	0.61102	0.247263	2.47113	0.0134687	0.331483	0.479538	Adamts2
ENSRNOT00000013205	567.584	0.653243	0.26469	2.46796	0.0135887	0.332598	0.47808	Fkbp14
ENSRNOT00000007233	161.766	0.723931	0.293368	2.46766	0.0136001	0.332598	0.47808	Dnah11
ENSRNOT00000001446	2404.99	0.326143	0.132134	2.46828	0.0135763	0.332598	0.47808	Stard13
ENSRNOT00000016440	1374.18	0.691029	0.280255	2.46571	0.013674	0.33329	0.477178	Slc36a2
ENSRNOT00000036719	617.342	-0.402584	0.163244	-2.46614	0.0136576	0.33329	0.477178	Tysnd1
ENSRNOT00000018074	3121.55	0.564284	0.229026	2.46384	0.0137456	0.334476	0.475635	Rcn1
ENSRNOT00000022698	367.309	0.57743	0.234622	2.46111	0.0138509	0.335001	0.474953	Shisa7
ENSRNOT00000009696	15589.4	-0.307568	0.124982	-2.4609	0.013859	0.335001	0.474953	Fbln2
ENSRNOT00000045708	946.666	0.379624	0.154206	2.46179	0.0138244	0.335001	0.474953	Phf8
ENSRNOT00000071848	513.748	0.69584	0.28266	2.46175	0.013826	0.335001	0.474953	B3gnt5
ENSRNOT00000044171	6137.21	0.468207	0.190319	2.46012	0.013889	0.335173	0.474731	Msmo1
ENSRNOT00000082233	879.167	0.347245	0.141187	2.45947	0.0139141	0.335224	0.474665	Ddx39b
ENSRNOT00000064487	351.737	0.725744	0.295466	2.45627	0.0140389	0.33765	0.471533	LOC688613
ENSRNOT00000023149	4440.83	-0.30192	0.122947	-2.4557	0.014061	0.33765	0.471533	Slc22a23
ENSRNOT00000023652	307.792	-0.435218	0.177501	-2.45191	0.01421	0.337724	0.471439	Trappc6a
ENSRNOT00000084281	36.3197	-0.685452	0.27922	-2.45488	0.0140932	0.337724	0.471439	Ggcx
ENSRNOT00000074235	207.17	-0.41873	0.170717	-2.45277	0.0141761	0.337724	0.471439	Tmem234
ENSRNOT00000081948	183.351	-0.526656	0.214869	-2.45105	0.014244	0.337724	0.471439	Oxr1
ENSRNOT00000086491	745.202	-0.371028	0.151295	-2.45234	0.0141931	0.337724	0.471439	Dipk2a
ENSRNOT00000004038	2543.38	-0.414014	0.168922	-2.45092	0.0142492	0.337724	0.471439	Nap1l2
ENSRNOT00000032316	25.0831	0.713761	0.290836	2.45417	0.0141211	0.337724	0.471439	Eif4ebp3
ENSRNOT00000036247	22.7339	0.720764	0.294312	2.44898	0.0143263	0.338629	0.470276	Dusp11
ENSRNOT00000066487	142.543	0.44321	0.181106	2.44725	0.0143953	0.339533	0.469118	Bptf
ENSRNOT00000034266	233.269	0.497321	0.203417	2.44483	0.0144919	0.340273	0.468172	Polr1g
ENSRNOT00000060494	60.6196	0.658281	0.270029	2.43782	0.0147762	0.340273	0.468172	Asb15
ENSRNOT00000023588	114.566	-0.60346	0.247242	-2.44076	0.0146563	0.340273	0.468172	Slc46a2
ENSRNOT00000020437	3118.52	-0.246833	0.10099	-2.44413	0.0145203	0.340273	0.468172	Map3k12
ENSRNOT00000013209	2138.98	-0.38426	0.1575	-2.43974	0.0146976	0.340273	0.468172	Pls1
ENSRNOT00000026363	1670.52	-0.338694	0.138923	-2.43799	0.014769	0.340273	0.468172	Pomgnt2
ENSRNOT00000046383	345.626	0.633612	0.259727	2.43953	0.0147063	0.340273	0.468172	Filip1l
ENSRNOT00000083890	1795.53	0.367685	0.150625	2.44106	0.0146442	0.340273	0.468172	Tpcn1
ENSRNOT00000021129	227.135	0.635627	0.260276	2.44213	0.0146009	0.340273	0.468172	Tnfrsf11a
ENSRNOT00000061224	32.7904	0.621385	0.254682	2.43984	0.0146937	0.340273	0.468172	Dmp1
ENSRNOT00000018846	1803.17	0.553797	0.227085	2.43872	0.0147394	0.340273	0.468172	Aebp1
ENSRNOT00000046054	1576.28	0.437738	0.179528	2.43828	0.0147575	0.340273	0.468172	Bmp1
ENSRNOT00000023446	198.46	0.550643	0.22537	2.44328	0.0145543	0.340273	0.468172	Pter
ENSRNOT00000022820	130.801	0.66115	0.271396	2.43611	0.0148463	0.341016	0.467225	Slc25a34
ENSRNOT00000043005	127.745	0.467424	0.191891	2.43589	0.0148552	0.341016	0.467225	LOC100363469
ENSRNOT00000027347	297.803	0.404302	0.166067	2.43457	0.0149093	0.341184	0.467011	RGD1311517
ENSRNOT00000029994	156.842	0.679427	0.279312	2.4325	0.014995	0.341539	0.46656	Trim72
ENSRNOT00000039045	477.416	0.702999	0.288897	2.43339	0.0149583	0.341539	0.46656	Dixdc1
ENSRNOT00000076987	228.861	0.43358	0.17848	2.4293	0.0151281	0.342278	0.465622	Garre1
ENSRNOT00000082375	808.184	0.286812	0.118045	2.42968	0.0151122	0.342278	0.465622	Lmbr1l
ENSRNOT00000005073	3112.63	0.479033	0.197206	2.4291	0.0151365	0.342278	0.465622	Col5a2
ENSRNOT00000004621	357.196	-0.406416	0.167273	-2.42965	0.0151134	0.342278	0.465622	Rnf150
ENSRNOT00000017911	103.454	0.710155	0.293769	2.41739	0.0156322	0.3432	0.464453	Arg1
ENSRNOT00000026235	499.034	0.42971	0.177869	2.41588	0.0156973	0.3432	0.464453	Nfkb2
ENSRNOT00000055669	229.726	0.540132	0.22319	2.42006	0.0155181	0.3432	0.464453	Fnbp1l
ENSRNOT00000020452	27.0791	-0.710432	0.293361	-2.4217	0.0154482	0.3432	0.464453	Mcoln2
ENSRNOT00000093640	1576.43	0.367244	0.151563	2.42305	0.0153908	0.3432	0.464453	Sh3d19
ENSRNOT00000076095	151.221	0.677256	0.280154	2.41744	0.0156301	0.3432	0.464453	Neb
ENSRNOT00000002072	341.549	0.37737	0.155753	2.42288	0.0153981	0.3432	0.464453	Pdk1
ENSRNOT00000009627	1226.36	0.545755	0.225609	2.41902	0.0155622	0.3432	0.464453	Acss1
ENSRNOT00000061747	190.347	0.406201	0.167869	2.41975	0.0155314	0.3432	0.464453	Ttc7a
ENSRNOT00000016940	16.6174	-0.703265	0.28996	-2.42539	0.0152921	0.3432	0.464453	Ptchd4
ENSRNOT00000026860	1592.01	0.669418	0.277001	2.41667	0.0156633	0.3432	0.464453	Des
ENSRNOT00000056255	35.953	0.658116	0.272427	2.41576	0.0157026	0.3432	0.464453	Ppidl1
ENSRNOT00000002215	390.045	-0.408505	0.168802	-2.42002	0.0155195	0.3432	0.464453	Dscam
ENSRNOT00000011991	10033.4	0.514143	0.212025	2.42492	0.0153118	0.3432	0.464453	Csrp1
ENSRNOT00000002876	1203.21	0.325555	0.134329	2.42357	0.0153687	0.3432	0.464453	Ccng2
ENSRNOT00000024427	320.689	-0.722173	0.297584	-2.42678	0.0152333	0.3432	0.464453	Cd99l2
ENSRNOT00000012785	1011.15	-0.46842	0.193842	-2.4165	0.0156704	0.3432	0.464453	Slitrk5
ENSRNOT00000019675	1426.82	-0.438168	0.181016	-2.4206	0.0154951	0.3432	0.464453	Efnb2
ENSRNOT00000075292	925.141	0.332097	0.137128	2.42181	0.0154432	0.3432	0.464453	Irf2bp2
ENSRNOT00000045315	2720.56	0.509221	0.210371	2.42059	0.0154954	0.3432	0.464453	Col18a1
ENSRNOT00000000791	323.666	0.569121	0.235339	2.4183	0.0155931	0.3432	0.464453	Ado
ENSRNOT00000014585	3017.2	0.646563	0.267709	2.41518	0.0157276	0.343233	0.464411	Cmtm6
ENSRNOT00000024452	420.254	0.286861	0.118812	2.41442	0.0157605	0.343437	0.464153	Lactb
ENSRNOT00000028047	1145.11	-0.261137	0.108217	-2.41309	0.0158179	0.343741	0.463768	Aarsd1
ENSRNOT00000070897	1902.38	0.438707	0.181809	2.41301	0.0158215	0.343741	0.463768	P4ha1
ENSRNOT00000015898	359.643	0.627503	0.260354	2.41019	0.0159442	0.343744	0.463765	Alpk3
ENSRNOT00000012670	10955.1	-0.389338	0.161592	-2.4094	0.0159789	0.343744	0.463765	Fbxo2
ENSRNOT00000014934	142.907	0.515911	0.214138	2.40924	0.0159857	0.343744	0.463765	Srm
ENSRNOT00000063917	363.695	0.39784	0.165132	2.40922	0.0159865	0.343744	0.463765	Krr1
ENSRNOT00000014699	9017	-0.331637	0.137559	-2.41086	0.0159149	0.343744	0.463765	Ube2o
ENSRNOT00000046010	70.9116	0.547172	0.22702	2.41024	0.0159422	0.343744	0.463765	Rps18l1
ENSRNOT00000015568	522.231	0.330192	0.137146	2.40759	0.016058	0.343934	0.463525	Sppl2a
ENSRNOT00000010712	402.635	0.654828	0.272005	2.40741	0.016066	0.343934	0.463525	Fos
ENSRNOT00000001631	729.495	-0.316931	0.131603	-2.40824	0.0160297	0.343934	0.463525	Trpm2
ENSRNOT00000021876	1529.89	-0.392041	0.163341	-2.40014	0.0163889	0.344062	0.463363	Cnnm1
ENSRNOT00000084912	421.015	0.447503	0.186553	2.3988	0.016449	0.344062	0.463363	Six5
ENSRNOT00000067138	31.0287	0.714142	0.297255	2.40245	0.0162854	0.344062	0.463363	Scnn1b
ENSRNOT00000016506	5072.27	0.659213	0.274686	2.39988	0.0164006	0.344062	0.463363	Sema5a
ENSRNOT00000020307	214.144	0.653058	0.271424	2.40605	0.0161263	0.344062	0.463363	Npr1
ENSRNOT00000016423	208.675	0.6115	0.254709	2.40078	0.0163604	0.344062	0.463363	Col1a2
ENSRNOT00000075400	401.78	0.596049	0.248467	2.39891	0.0164441	0.344062	0.463363	Gng12
ENSRNOT00000044467	21.4626	0.657015	0.273542	2.40188	0.0163111	0.344062	0.463363	Ccrl2
ENSRNOT00000005615	1211.49	0.553615	0.230384	2.40301	0.0162606	0.344062	0.463363	Prps2
ENSRNOT00000004698	959.987	-0.478812	0.199536	-2.39963	0.0164117	0.344062	0.463363	Tbx2
ENSRNOT00000023872	13482.5	0.673976	0.280286	2.4046	0.0161903	0.344062	0.463363	Cnp
ENSRNOT00000077396	50.0949	-0.614563	0.255796	-2.40256	0.0162809	0.344062	0.463363	Evi5l
ENSRNOT00000001263	520.587	0.450377	0.187237	2.40538	0.0161558	0.344062	0.463363	Lnx2
ENSRNOT00000065094	1229.97	0.447095	0.186196	2.40121	0.0163411	0.344062	0.463363	Elk4
ENSRNOT00000002983	436.888	-0.557571	0.232381	-2.39938	0.0164227	0.344062	0.463363	Hpse
ENSRNOT00000001533	1384.25	-0.30902	0.128513	-2.40457	0.0161914	0.344062	0.463363	Abcg1
ENSRNOT00000024000	711.721	0.688838	0.287284	2.39776	0.0164959	0.344549	0.462749	Aldh1a1
ENSRNOT00000006525	1314.93	-0.243962	0.101815	-2.39612	0.0165695	0.345593	0.461435	Slc4a1ap
ENSRNOT00000090816	1592.37	0.341231	0.142459	2.3953	0.016607	0.34588	0.461074	Rock2
ENSRNOT00000009969	429.984	0.584235	0.244044	2.39398	0.0166668	0.346336	0.460502	Klhl41
ENSRNOT00000013852	655.049	0.386943	0.161689	2.39314	0.0167049	0.346336	0.460502	Tmod3
ENSRNOT00000059277	1088.11	0.559832	0.233973	2.39273	0.0167238	0.346336	0.460502	Rasgef1c
ENSRNOT00000083414	126.426	0.590296	0.246687	2.39289	0.0167161	0.346336	0.460502	Ldlrad4
ENSRNOT00000018853	3583.66	-0.321372	0.134351	-2.39204	0.0167552	0.346496	0.460301	Olfml2a
ENSRNOT00000031904	1618.91	-0.287218	0.12011	-2.39129	0.0167895	0.346714	0.460029	Fitm2
ENSRNOT00000028892	6834.72	-0.449237	0.187931	-2.39043	0.0168285	0.347028	0.459635	Chgb
ENSRNOT00000026251	1686.79	-0.316037	0.132579	-2.38377	0.0171365	0.348065	0.458339	Syt3
ENSRNOT00000067530	23.9084	0.710158	0.297616	2.38616	0.0170254	0.348065	0.458339	Zfp583
ENSRNOT00000028632	13761.8	0.318026	0.133142	2.38862	0.0169118	0.348065	0.458339	Lgi4
ENSRNOT00000022557	408.71	0.667104	0.279685	2.3852	0.0170701	0.348065	0.458339	Dgat2
ENSRNOT00000084023	433.829	0.40235	0.168838	2.38306	0.0171696	0.348065	0.458339	Pogz
ENSRNOT00000081235	184.138	0.591885	0.248374	2.38304	0.0171704	0.348065	0.458339	Phactr3
ENSRNOT00000013058	333.702	0.610684	0.256152	2.38407	0.0171225	0.348065	0.458339	Nos3
ENSRNOT00000025531	1515.29	0.262784	0.11024	2.38375	0.0171375	0.348065	0.458339	Ccnl2
ENSRNOT00000030864	1199.68	-0.388133	0.1629	-2.38265	0.0171887	0.348065	0.458339	Tecpr2
ENSRNOT00000033123	8058.32	0.624955	0.262056	2.38481	0.0170878	0.348065	0.458339	Gas2l3
ENSRNOT00000028360	2438.45	-0.327245	0.137117	-2.38661	0.0170045	0.348065	0.458339	Keap1
ENSRNOT00000041116	83.9054	0.659938	0.276742	2.38467	0.0170945	0.348065	0.458339	Nfkbiz
ENSRNOT00000015179	1948.6	0.265593	0.11125	2.38735	0.0169702	0.348065	0.458339	Vcl
ENSRNOT00000006351	57.6271	-0.684716	0.287542	-2.38127	0.017253	0.348835	0.45738	Cela1
ENSRNOT00000035474	189.738	0.662587	0.278303	2.38081	0.0172745	0.348835	0.45738	Icam2
ENSRNOT00000037202	652.315	-0.456442	0.191774	-2.38011	0.0173076	0.34902	0.45715	Fam131c
ENSRNOT00000027944	1591.03	0.467559	0.196636	2.3778	0.0174164	0.349766	0.456222	Fcgrt
ENSRNOT00000048529	2103.31	0.365593	0.153721	2.37829	0.0173934	0.349766	0.456222	Tnfrsf1a
ENSRNOT00000014269	1264.08	-0.330888	0.139101	-2.37876	0.0173711	0.349766	0.456222	Mlst8
ENSRNOT00000064735	516.615	0.302314	0.127199	2.37671	0.0174678	0.350316	0.45554	Cdc14a
ENSRNOT00000016783	117.804	0.601722	0.253414	2.37446	0.0175746	0.351011	0.45468	Aamdc
ENSRNOT00000082982	2250.77	0.484219	0.203848	2.37539	0.0175305	0.351011	0.45468	Mical3
ENSRNOT00000068742	1364.66	0.283844	0.119527	2.37473	0.0175619	0.351011	0.45468	Ano6
ENSRNOT00000013956	685.255	-0.536423	0.225966	-2.37391	0.017601	0.351059	0.45462	Rcan2
ENSRNOT00000077651	3850.97	-0.328227	0.138535	-2.36927	0.0178232	0.353079	0.452128	Sptbn4
ENSRNOT00000090456	52.0362	0.615839	0.259897	2.36955	0.0178098	0.353079	0.452128	Mpp2
ENSRNOT00000042117	466.436	-0.39157	0.165151	-2.37098	0.0177409	0.353079	0.452128	Pdgfa
ENSRNOT00000088469	710.65	-0.357232	0.150772	-2.36935	0.0178196	0.353079	0.452128	Ppp2r2c
ENSRNOT00000077671	38.4698	-0.674013	0.284369	-2.3702	0.0177783	0.353079	0.452128	Kcnma1
ENSRNOT00000037612	3115.64	-0.373391	0.157788	-2.36641	0.0179615	0.354855	0.449949	Vwa5b2
ENSRNOT00000084563	1503.44	-0.508626	0.215202	-2.36348	0.0181043	0.357194	0.447096	Tnc
ENSRNOT00000089707	4012.11	-0.424787	0.179783	-2.36277	0.0181387	0.357389	0.446858	Panx2
ENSRNOT00000066997	3066.1	0.343604	0.145509	2.3614	0.0182063	0.358236	0.44583	Igsf11
ENSRNOT00000057895	60.6661	-0.535034	0.226635	-2.36077	0.0182371	0.35836	0.44568	Rpl34-ps1
ENSRNOT00000067822	458.78	-0.395075	0.167426	-2.3597	0.0182898	0.358913	0.44501	Pank1
ENSRNOT00000055016	1010.32	-0.34964	0.148257	-2.35834	0.018357	0.359265	0.444585	Asphd1
ENSRNOT00000017187	696.43	0.350037	0.148401	2.35872	0.0183379	0.359265	0.444585	Cables1
ENSRNOT00000010811	18665.6	0.600012	0.254688	2.35587	0.0184792	0.360869	0.44265	Ndrg1
ENSRNOT00000021630	266.396	0.65681	0.278922	2.35481	0.0185321	0.36124	0.442205	Wfdc1
ENSRNOT00000022046	440.685	0.344222	0.146329	2.35238	0.0186535	0.361879	0.441437	Ppp1r14c
ENSRNOT00000028907	657.843	0.510988	0.217287	2.35168	0.0186888	0.361879	0.441437	Cavin2
ENSRNOT00000082445	327.848	-0.566521	0.240892	-2.35176	0.0186848	0.361879	0.441437	Gabrg2
ENSRNOT00000005048	870.082	0.31183	0.132514	2.35319	0.0186131	0.361879	0.441437	Clk4
ENSRNOT00000049452	53.7661	0.651239	0.276807	2.35268	0.0186387	0.361879	0.441437	Ces5a
ENSRNOT00000058700	91.3732	0.656476	0.279736	2.34677	0.018937	0.362359	0.440861	LOC100912427
ENSRNOT00000015875	5532.79	0.532521	0.226795	2.34802	0.0188734	0.362359	0.440861	Ybx1
ENSRNOT00000015198	210.971	0.666464	0.283683	2.34933	0.0188075	0.362359	0.440861	Laptm5
ENSRNOT00000041402	2476.99	-0.196808	0.0838293	-2.34772	0.0188885	0.362359	0.440861	Ip6k1
ENSRNOT00000026697	1011.5	-0.263297	0.112188	-2.34692	0.0189295	0.362359	0.440861	Wdr24
ENSRNOT00000021073	1667.75	0.449314	0.19127	2.34911	0.0188185	0.362359	0.440861	Tpm4
ENSRNOT00000048332	226.657	0.481934	0.20515	2.34918	0.0188147	0.362359	0.440861	RT1-Da
ENSRNOT00000005661	438.492	-0.308576	0.131623	-2.34438	0.0190586	0.363257	0.439786	Ptrh2
ENSRNOT00000008909	169.131	0.393849	0.168084	2.34317	0.0191207	0.363647	0.439319	Mmp19
ENSRNOT00000002844	48.4088	0.693086	0.29581	2.34301	0.0191289	0.363647	0.439319	Rest
ENSRNOT00000027973	688.025	-0.366596	0.156512	-2.34229	0.0191657	0.363875	0.439048	Ppan
ENSRNOT00000004001	806.178	-0.226198	0.0966317	-2.34083	0.019241	0.36483	0.43791	Fam104a
ENSRNOT00000011633	818.402	0.461177	0.197185	2.3388	0.0193456	0.365579	0.437019	Pnpla7
ENSRNOT00000018652	25.8139	0.682457	0.291824	2.33859	0.0193567	0.365579	0.437019	Pax3
ENSRNOT00000026038	261.924	0.596399	0.255065	2.33822	0.0193757	0.365579	0.437019	Alox15
ENSRNOT00000011438	2724.12	-0.304117	0.130069	-2.33813	0.0193807	0.365579	0.437019	Nkiras1
ENSRNOT00000019463	944.364	0.300522	0.128687	2.33529	0.0195285	0.365746	0.43682	Uri1
ENSRNOT00000028401	1167.35	0.689575	0.29546	2.3339	0.0196009	0.365746	0.43682	Hspb6
ENSRNOT00000013565	94.154	-0.536904	0.230052	-2.33384	0.0196043	0.365746	0.43682	Ttc30a1
ENSRNOT00000008113	129.948	0.562724	0.241108	2.33391	0.0196003	0.365746	0.43682	Trim54
ENSRNOT00000011599	193.243	0.493294	0.211058	2.33724	0.0194265	0.365746	0.43682	Flvcr2
ENSRNOT00000006483	622.173	0.254892	0.109131	2.33566	0.0195091	0.365746	0.43682	Arf2
ENSRNOT00000060838	233.889	-0.675774	0.289249	-2.33631	0.0194752	0.365746	0.43682	Col8a1
ENSRNOT00000001875	32.4414	-0.644798	0.276307	-2.33363	0.019615	0.365746	0.43682	Sds
ENSRNOT00000092910	70.1298	-0.586164	0.251157	-2.33385	0.0196034	0.365746	0.43682	Atp6v0d1
ENSRNOT00000026445	5294.58	-0.187305	0.0802832	-2.33305	0.0196454	0.365845	0.436703	Emc10
ENSRNOT00000013721	80.502	0.667602	0.286306	2.33178	0.0197124	0.366626	0.435777	Ninj2
ENSRNOT00000002679	1099.45	0.347531	0.149215	2.32906	0.0198557	0.368821	0.433185	Bace2
ENSRNOT00000014445	485.043	0.363658	0.156432	2.32471	0.0200873	0.372288	0.429121	Ndor1
ENSRNOT00000011049	2902.93	-0.275097	0.118342	-2.3246	0.0200933	0.372288	0.429121	Slc9a1
ENSRNOT00000055466	352.895	0.623565	0.268389	2.32336	0.0201597	0.373044	0.42824	Tnfrsf25
ENSRNOT00000073183	41.7212	-0.660657	0.284466	-2.32245	0.0202089	0.373482	0.42773	Ankra2
ENSRNOT00000017968	127.765	-0.571181	0.246028	-2.32161	0.0202541	0.373618	0.427572	Map3k1
ENSRNOT00000002869	457.804	0.578463	0.249192	2.32136	0.0202675	0.373618	0.427572	Rasl11b
ENSRNOT00000081259	1355.46	0.291864	0.125813	2.31982	0.0203504	0.374673	0.426348	Heca
ENSRNOT00000022884	176.463	-0.444456	0.191641	-2.31921	0.0203834	0.374808	0.426191	Fancc
ENSRNOT00000026955	7350.78	-0.495057	0.21407	-2.31259	0.0207453	0.375784	0.425062	Tlcd3b
ENSRNOT00000037068	271.707	0.382307	0.165185	2.31442	0.0206447	0.375784	0.425062	Gpr88
ENSRNOT00000068683	842.305	0.408932	0.176453	2.3175	0.0204763	0.375784	0.425062	Gbp2
ENSRNOT00000068274	1185.6	0.572489	0.247378	2.31423	0.0206552	0.375784	0.425062	Suclg2
ENSRNOT00000029115	1117.39	0.299394	0.129386	2.31396	0.0206702	0.375784	0.425062	Ppp4r2
ENSRNOT00000090987	1459.27	0.440391	0.190188	2.31555	0.0205828	0.375784	0.425062	Mob1a
ENSRNOT00000021956	116.843	0.610244	0.263605	2.31499	0.0206134	0.375784	0.425062	Sema4c
ENSRNOT00000013511	1160.67	-0.375697	0.162245	-2.31561	0.0205793	0.375784	0.425062	RGD1306941
ENSRNOT00000003772	267.738	-0.492371	0.212908	-2.3126	0.0207444	0.375784	0.425062	Gdpd2
ENSRNOT00000079256	131.136	0.542101	0.234229	2.31441	0.0206454	0.375784	0.425062	Hps4
ENSRNOT00000025362	213.761	0.453969	0.196286	2.3128	0.0207339	0.375784	0.425062	Pmaip1
ENSRNOT00000007295	892.273	0.576182	0.249222	2.31192	0.0207819	0.375981	0.424834	Rassf3
ENSRNOT00000028116	205.916	0.614715	0.265967	2.31124	0.0208195	0.376194	0.424588	Hrc
ENSRNOT00000019931	342.38	0.682363	0.295339	2.31044	0.0208639	0.376389	0.424364	Synpo2
ENSRNOT00000017385	335.224	0.670475	0.290234	2.31011	0.0208818	0.376389	0.424364	C1qa
ENSRNOT00000093672	23.4295	0.663444	0.287563	2.30712	0.021048	0.37857	0.421854	Sla
ENSRNOT00000087662	2319.37	0.686963	0.297773	2.307	0.0210547	0.37857	0.421854	Gpd1
ENSRNOT00000015412	41.8799	0.676448	0.293338	2.30604	0.0211084	0.379069	0.421282	Setdb2
ENSRNOT00000042270	22.6553	0.684057	0.296865	2.30427	0.0212073	0.379356	0.420953	Fgfr1op2
ENSRNOT00000011079	132.686	0.624855	0.27119	2.30412	0.0212157	0.379356	0.420953	Mfng
ENSRNOT00000074974	327.197	0.614356	0.266504	2.30524	0.0211531	0.379356	0.420953	Dtx1
ENSRNOT00000004641	871.217	-0.319595	0.138719	-2.3039	0.0212284	0.379356	0.420953	Tomm40l
ENSRNOT00000032204	329.476	-0.429789	0.186873	-2.29989	0.0214543	0.381991	0.417946	Ttll11
ENSRNOT00000002327	3390.71	-0.257061	0.111729	-2.30076	0.0214052	0.381991	0.417946	Abcf3
ENSRNOT00000039331	21.7054	-0.684767	0.297697	-2.30022	0.0214359	0.381991	0.417946	Mtnr1a
ENSRNOT00000005280	290.446	0.425444	0.185079	2.29872	0.0215207	0.382707	0.417133	Tor1aip1
ENSRNOT00000015046	1126.56	-0.499623	0.217517	-2.29694	0.0216225	0.383582	0.416142	Zdhhc22
ENSRNOT00000070961	275.843	0.615518	0.267967	2.29699	0.0216193	0.383582	0.416142	Myo18b
ENSRNOT00000023084	2711.49	-0.480705	0.209351	-2.29617	0.0216662	0.383891	0.415792	Lingo1
ENSRNOT00000002917	48.4094	0.682727	0.297432	2.2954	0.0217099	0.3842	0.415443	Fam114a1l1
ENSRNOT00000027209	21.7543	0.678328	0.295634	2.29449	0.0217624	0.384662	0.414921	Zfp90
ENSRNOT00000018696	584.623	0.507843	0.221643	2.29127	0.021948	0.385323	0.414175	Itpkc
ENSRNOT00000038464	469.894	0.655478	0.286069	2.29133	0.0219443	0.385323	0.414175	Prrg4
ENSRNOT00000019453	1455.34	0.649338	0.28333	2.29181	0.0219166	0.385323	0.414175	RGD1563354
ENSRNOT00000091212	847.433	-0.270825	0.11818	-2.29163	0.0219269	0.385323	0.414175	Fam217b
ENSRNOT00000005659	43.7958	0.68239	0.297845	2.29109	0.0219582	0.385323	0.414175	Dipk2b
ENSRNOT00000092203	289.815	-0.550664	0.240325	-2.29134	0.021944	0.385323	0.414175	Rap1gap2
ENSRNOT00000000239	1570.72	0.156256	0.068241	2.28976	0.022035	0.386207	0.41318	Abhd5
ENSRNOT00000025319	44.7934	0.60736	0.265324	2.28913	0.0220719	0.38639	0.412974	Pnpla2
ENSRNOT00000017353	1495.91	0.486726	0.212699	2.28834	0.022118	0.386734	0.412588	Ehd2
ENSRNOT00000014010	934.113	0.273782	0.119697	2.2873	0.0221784	0.387326	0.411924	Wdr91
ENSRNOT00000026471	673.496	-0.345875	0.151703	-2.27995	0.0226106	0.387646	0.411565	Fbxl15
ENSRNOT00000021200	807.38	-0.245654	0.107543	-2.28425	0.0223568	0.387646	0.411565	Qpctl
ENSRNOT00000041215	1205.31	-0.432826	0.189919	-2.279	0.0226671	0.387646	0.411565	Eml2
ENSRNOT00000026252	45.2271	-0.644665	0.28356	-2.27347	0.0229981	0.387646	0.411565	Zfp61
ENSRNOT00000028164	580.832	-0.448103	0.196936	-2.27537	0.0228837	0.387646	0.411565	Lin7b
ENSRNOT00000089488	1655.26	-0.320794	0.140957	-2.27583	0.0228561	0.387646	0.411565	Kcnc1
ENSRNOT00000026115	767.736	0.585946	0.257377	2.2766	0.0228099	0.387646	0.411565	P2ry2
ENSRNOT00000017199	392.058	0.455122	0.199684	2.27922	0.0226541	0.387646	0.411565	Rras2
ENSRNOT00000020004	255.318	0.375856	0.165477	2.27135	0.023126	0.387646	0.411565	Pgghg
ENSRNOT00000086590	4111.3	0.571488	0.251607	2.27135	0.0231256	0.387646	0.411565	Selenop
ENSRNOT00000072110	992.804	0.59924	0.262601	2.28194	0.022493	0.387646	0.411565	Dclk1
ENSRNOT00000026726	546.704	-0.270693	0.118743	-2.27965	0.0226286	0.387646	0.411565	Wdr3
ENSRNOT00000067490	68.854	0.643674	0.282108	2.28166	0.0225097	0.387646	0.411565	Cpne1
ENSRNOT00000007437	367.429	-0.385015	0.169116	-2.27663	0.0228083	0.387646	0.411565	Hint1-ps1
ENSRNOT00000019504	119.476	-0.463274	0.203249	-2.27934	0.0226469	0.387646	0.411565	Zfp239
ENSRNOT00000011580	1015.38	0.40225	0.176686	2.27663	0.0228081	0.387646	0.411565	Emp1
ENSRNOT00000019214	3029.96	-0.407894	0.179561	-2.27161	0.0231098	0.387646	0.411565	Dlgap3
ENSRNOT00000005664	616.819	0.53956	0.237115	2.27552	0.0228748	0.387646	0.411565	Pkdcc
ENSRNOT00000012699	1847.5	-0.234733	0.1033	-2.27234	0.0230658	0.387646	0.411565	Tcf20
ENSRNOT00000006168	3485.89	-0.328499	0.143966	-2.28178	0.0225023	0.387646	0.411565	Nfic
ENSRNOT00000005399	112.024	0.615917	0.270293	2.2787	0.0226849	0.387646	0.411565	Glipr1
ENSRNOT00000059127	8448.88	0.676612	0.297795	2.27207	0.0230822	0.387646	0.411565	Cryab
ENSRNOT00000049967	969.549	-0.424873	0.186235	-2.28138	0.0225257	0.387646	0.411565	Atr
ENSRNOT00000015401	484.28	-0.438565	0.192794	-2.27479	0.0229186	0.387646	0.411565	Slitrk2
ENSRNOT00000007079	1458.71	0.234317	0.102889	2.27738	0.0227633	0.387646	0.411565	Crebbp
ENSRNOT00000033919	1288.87	0.386438	0.169993	2.27326	0.0230105	0.387646	0.411565	Slx4
ENSRNOT00000065895	9007.85	-0.289211	0.127208	-2.27353	0.0229945	0.387646	0.411565	Myh10
ENSRNOT00000004448	670.56	-0.34219	0.14985	-2.28355	0.0223978	0.387646	0.411565	Nt5m
ENSRNOT00000027315	78.4333	0.675546	0.296984	2.27469	0.0229245	0.387646	0.411565	Tgm1
ENSRNOT00000018599	276000	-0.398745	0.174701	-2.28244	0.0224636	0.387646	0.411565	Nefl
ENSRNOT00000011163	56.4389	0.678013	0.297872	2.27619	0.0228344	0.387646	0.411565	LOC100359539
ENSRNOT00000086030	432.482	0.375429	0.165283	2.27143	0.0231208	0.387646	0.411565	Septin10
ENSRNOT00000037016	149.723	0.515536	0.227165	2.26943	0.0232422	0.389147	0.409886	Rab34
ENSRNOT00000016629	1116.42	0.589611	0.259944	2.26822	0.0233156	0.389929	0.409014	Peli2
ENSRNOT00000074480	181.593	-0.479271	0.211423	-2.26688	0.0233978	0.390409	0.40848	Ism2
ENSRNOT00000010183	2680.08	0.674479	0.297869	2.26435	0.0235529	0.392548	0.406108	Padi2
ENSRNOT00000010637	459.605	0.345513	0.152626	2.26378	0.0235875	0.392676	0.405965	Naprt
ENSRNOT00000001290	2065.95	-0.306097	0.135294	-2.26247	0.0236686	0.393131	0.405463	Mcoln1
ENSRNOT00000051720	175.046	0.407386	0.180049	2.26263	0.0236582	0.393131	0.405463	Ppp1r3b
ENSRNOT00000032157	862.461	-0.403423	0.178352	-2.26195	0.0237004	0.393211	0.405374	Rnasel
ENSRNOT00000016286	2318.99	0.264092	0.116943	2.25829	0.0239276	0.393745	0.404785	Ifngr1
ENSRNOT00000085555	39.291	-0.672644	0.297872	-2.25816	0.0239356	0.393745	0.404785	Stard10
ENSRNOT00000021133	875.31	0.654069	0.289572	2.25874	0.0238993	0.393745	0.404785	Ppp1r16b
ENSRNOT00000051893	610.163	0.491026	0.217223	2.26047	0.0237923	0.393745	0.404785	Zbtb34
ENSRNOT00000034549	1025.54	0.263061	0.116504	2.25796	0.0239483	0.393745	0.404785	Dennd2a
ENSRNOT00000037039	2043.6	0.342455	0.151625	2.25856	0.0239107	0.393745	0.404785	Ppp1r15b
ENSRNOT00000058080	1618.3	-0.241886	0.107	-2.2606	0.0237839	0.393745	0.404785	Pgbd5
ENSRNOT00000057898	114.738	0.670045	0.296919	2.25666	0.0240295	0.394636	0.403804	LOC100125598
ENSRNOT00000026793	9956.7	0.592388	0.263009	2.25235	0.0243004	0.395129	0.403261	Cadm4
ENSRNOT00000026643	2027.68	0.671283	0.297615	2.25555	0.0240991	0.395129	0.403261	Vwf
ENSRNOT00000047151	4078.66	0.670591	0.297622	2.25316	0.0242488	0.395129	0.403261	Cldn19
ENSRNOT00000010171	1829.09	0.357963	0.159004	2.25129	0.0243674	0.395129	0.403261	Nr4a1
ENSRNOT00000014051	251.726	0.621319	0.275914	2.25185	0.0243315	0.395129	0.403261	Cyp39a1
ENSRNOT00000091129	109.154	0.400211	0.177791	2.25102	0.0243843	0.395129	0.403261	Sdk2
ENSRNOT00000057461	6781.29	0.579643	0.257395	2.25196	0.0243246	0.395129	0.403261	Col4a2
ENSRNOT00000082733	155.892	0.570371	0.253176	2.25287	0.0242676	0.395129	0.403261	Rnf144b
ENSRNOT00000022277	4514.78	0.669028	0.297142	2.25154	0.0243512	0.395129	0.403261	Pllp
ENSRNOT00000026214	4581.92	-0.258599	0.115062	-2.24749	0.0246088	0.398324	0.399763	Ubqln2
ENSRNOT00000045285	13132.5	-0.401405	0.178635	-2.24706	0.0246361	0.398325	0.399762	Map7d2
ENSRNOT00000003691	1109.7	0.207304	0.092354	2.24467	0.0247893	0.400359	0.397551	Ugdh
ENSRNOT00000026152	663.014	-0.368323	0.164334	-2.2413	0.0250065	0.400557	0.397335	Syt12
ENSRNOT00000014348	307.18	0.350426	0.156388	2.24074	0.0250427	0.400557	0.397335	Noct
ENSRNOT00000016330	199.866	0.599874	0.267578	2.24186	0.0249701	0.400557	0.397335	C1s
ENSRNOT00000011005	215.12	-0.526812	0.23502	-2.24156	0.02499	0.400557	0.397335	Nppa
ENSRNOT00000013602	539.038	0.277456	0.123828	2.24065	0.0250485	0.400557	0.397335	Gpatch2l
ENSRNOT00000027957	1117.06	-0.283908	0.126645	-2.24176	0.0249771	0.400557	0.397335	Psme3
ENSRNOT00000001826	5148.06	-0.231841	0.103377	-2.24268	0.0249176	0.400557	0.397335	Hectd4
ENSRNOT00000018252	601.488	0.51973	0.231667	2.24344	0.0248686	0.400557	0.397335	Gadd45g
ENSRNOT00000091952	637.292	-0.329444	0.147138	-2.23901	0.0251555	0.401388	0.396436	Pak1
ENSRNOT00000021984	19.7151	0.658833	0.294223	2.23923	0.0251409	0.401388	0.396436	Samd13
ENSRNOT00000024402	2441.98	-0.306344	0.137057	-2.23516	0.0254067	0.401394	0.396429	Apbb1
ENSRNOT00000019983	381.193	0.471301	0.21082	2.23556	0.0253804	0.401394	0.396429	Stx11
ENSRNOT00000024786	2203.62	-0.199564	0.0892984	-2.23479	0.0254308	0.401394	0.396429	Nacc2
ENSRNOT00000007615	120.769	0.503191	0.224945	2.23695	0.0252893	0.401394	0.396429	Galnt3
ENSRNOT00000015322	20.3614	0.665463	0.297637	2.23582	0.0253635	0.401394	0.396429	Napepld
ENSRNOT00000015092	5835.19	-0.249761	0.111712	-2.23576	0.0253675	0.401394	0.396429	Pkd1
ENSRNOT00000013955	90.5583	0.63692	0.284863	2.23588	0.0253597	0.401394	0.396429	Efnb3
ENSRNOT00000067838	1672.13	-0.208886	0.0933402	-2.2379	0.0252277	0.401394	0.396429	Kctd2
ENSRNOT00000002355	262.608	0.539632	0.241063	2.23856	0.0251847	0.401394	0.396429	Fam43a
ENSRNOT00000017400	4999.51	0.663545	0.296874	2.23511	0.0254103	0.401394	0.396429	Cnmd
ENSRNOT00000082564	456.56	0.503299	0.225461	2.23231	0.0255942	0.401594	0.396212	Slco3a1
ENSRNOT00000024561	1093.11	0.600084	0.268743	2.23293	0.0255536	0.401594	0.396212	rnf141
ENSRNOT00000027497	20648.5	-0.327904	0.147056	-2.22979	0.0257613	0.401594	0.396212	Atp1a3
ENSRNOT00000034609	3483.03	-0.277008	0.124402	-2.22672	0.0259661	0.401594	0.396212	Map3k10
ENSRNOT00000026231	699.899	0.469514	0.21066	2.22877	0.0258291	0.401594	0.396212	Slx1b
ENSRNOT00000049448	34.1291	0.629143	0.281874	2.232	0.025615	0.401594	0.396212	Tspan4
ENSRNOT00000002075	9293.78	0.613219	0.275215	2.22815	0.0258705	0.401594	0.396212	Itga6
ENSRNOT00000021284	115.521	0.517577	0.232046	2.23049	0.0257147	0.401594	0.396212	Etfrf1
ENSRNOT00000037918	257.748	-0.394756	0.177047	-2.22967	0.0257691	0.401594	0.396212	Syn3
ENSRNOT00000073536	101.668	0.661012	0.296247	2.23129	0.0256622	0.401594	0.396212	Smagp
ENSRNOT00000027312	16.9705	0.636283	0.28558	2.22804	0.025878	0.401594	0.396212	Fam83g
ENSRNOT00000054963	1569.42	0.529021	0.237305	2.22929	0.0257949	0.401594	0.396212	Slc25a10
ENSRNOT00000058131	759.546	-0.380273	0.17033	-2.23257	0.0255774	0.401594	0.396212	Camk2n2
ENSRNOT00000074366	350.762	0.551553	0.247569	2.22787	0.0258889	0.401594	0.396212	Cacna1s
ENSRNOT00000005168	4997.54	-0.238367	0.10698	-2.22815	0.0258703	0.401594	0.396212	Lgi2
ENSRNOT00000023835	102.285	0.661924	0.297004	2.22867	0.0258358	0.401594	0.396212	Akr1c14
ENSRNOT00000026767	817.397	0.508881	0.228519	2.22687	0.0259559	0.401594	0.396212	Egln1
ENSRNOT00000023388	56.8354	0.660244	0.296609	2.22597	0.026016	0.40194	0.395838	Fgf2
ENSRNOT00000021358	750.006	0.417709	0.187733	2.22501	0.0260803	0.402175	0.395585	Gng5
ENSRNOT00000023592	17.2644	-0.654159	0.294068	-2.22452	0.0261138	0.402175	0.395585	LOC100362216
ENSRNOT00000002916	1033.74	0.350698	0.157628	2.22484	0.0260918	0.402175	0.395585	Pkd2
ENSRNOT00000072580	474.962	0.623468	0.280438	2.22319	0.0262028	0.40312	0.394565	Ecscr
ENSRNOT00000075196	1625.38	0.473087	0.212904	2.22207	0.0262785	0.403859	0.39377	Erbin
ENSRNOT00000046091	55.013	0.520787	0.234433	2.22148	0.0263187	0.404052	0.393562	Tceal7
ENSRNOT00000027215	3562.62	0.22927	0.103351	2.21836	0.02653	0.40432	0.393275	Sdf4
ENSRNOT00000009551	220.079	0.63611	0.286546	2.21992	0.0264242	0.40432	0.393275	C1qtnf6
ENSRNOT00000035785	2296.21	0.371862	0.167628	2.21838	0.0265288	0.40432	0.393275	Eif5b
ENSRNOT00000017567	697.649	-0.418809	0.188776	-2.21855	0.0265173	0.40432	0.393275	Zcchc12
ENSRNOT00000011328	1041.37	-0.300578	0.135461	-2.21893	0.0264918	0.40432	0.393275	Mrpl38
ENSRNOT00000024066	2696.65	-0.357912	0.161167	-2.22075	0.0263679	0.40432	0.393275	Sirt5
ENSRNOT00000031704	190.295	0.594295	0.2677	2.22	0.0264185	0.40432	0.393275	C4b
ENSRNOT00000009096	386.727	0.398586	0.179797	2.21687	0.0266319	0.40468	0.392888	Rdh10
ENSRNOT00000081634	336.079	0.328991	0.148408	2.2168	0.0266368	0.40468	0.392888	LOC690117
ENSRNOT00000076773	95.3163	-0.563279	0.254166	-2.21618	0.0266789	0.404838	0.392719	Tmem132e
ENSRNOT00000023637	364.537	0.610236	0.275466	2.21529	0.0267403	0.404988	0.392558	C1ql3
ENSRNOT00000007747	4319.56	0.617223	0.278796	2.21388	0.0268367	0.406027	0.391445	Lyz2
ENSRNOT00000079678	30.0687	0.635287	0.287203	2.21198	0.0269681	0.407172	0.390222	Csad
ENSRNOT00000019465	841.761	0.219848	0.0993721	2.21238	0.0269407	0.407172	0.390222	Stat1
ENSRNOT00000016838	2244.72	0.62619	0.283329	2.21012	0.0270971	0.40724	0.390149	Rhobtb3
ENSRNOT00000037551	323.595	0.397654	0.180022	2.20892	0.0271803	0.40724	0.390149	LOC100363452
ENSRNOT00000028828	816.156	-0.326065	0.147655	-2.20829	0.0272237	0.40724	0.390149	Mrps26
ENSRNOT00000013727	1780.29	0.237407	0.107445	2.20956	0.0271356	0.40724	0.390149	Vhl
ENSRNOT00000078383	237.108	0.444646	0.201203	2.20993	0.0271098	0.40724	0.390149	Gcat
ENSRNOT00000002292	622.311	0.551626	0.249474	2.21116	0.0270248	0.40724	0.390149	Crybg3
ENSRNOT00000075827	22.6116	-0.62851	0.28433	-2.2105	0.0270708	0.40724	0.390149	Npc1l1
ENSRNOT00000035345	235.286	0.376429	0.170398	2.20911	0.0271669	0.40724	0.390149	Cfap70
ENSRNOT00000086914	53.8905	-0.570255	0.258227	-2.20835	0.0272202	0.40724	0.390149	Mdc1
ENSRNOT00000016026	70.5861	-0.482708	0.218819	-2.20597	0.0273862	0.408833	0.388454	Camk2d
ENSRNOT00000026633	13201.4	0.528101	0.239364	2.20627	0.0273654	0.408833	0.388454	Cd9
ENSRNOT00000045963	287.205	0.644502	0.292425	2.20399	0.0275248	0.410483	0.386705	Sox11
ENSRNOT00000085517	180.074	0.613929	0.278883	2.20139	0.0277085	0.41238	0.384703	Asb2
ENSRNOT00000046266	2924.62	0.438214	0.199052	2.20151	0.0277	0.41238	0.384703	Usp6nl
ENSRNOT00000083667	35.9429	0.64866	0.294832	2.2001	0.0278	0.41332	0.383714	Slc19a3
ENSRNOT00000025808	42.2524	-0.57315	0.260897	-2.19684	0.0280317	0.413717	0.383297	Sbk1
ENSRNOT00000013905	195.25	0.380939	0.173374	2.19721	0.0280053	0.413717	0.383297	Zfand1
ENSRNOT00000046563	2538.23	-0.213556	0.097216	-2.19672	0.0280405	0.413717	0.383297	Kctd17
ENSRNOT00000079166	50.2137	0.636231	0.289601	2.19692	0.0280261	0.413717	0.383297	Ptp4a1
ENSRNOT00000092805	58.44	0.643959	0.293014	2.19771	0.02797	0.413717	0.383297	Aox1
ENSRNOT00000035427	211.219	0.502477	0.22863	2.19777	0.0279652	0.413717	0.383297	Cytl1
ENSRNOT00000015239	585.545	0.39712	0.180667	2.19807	0.0279438	0.413717	0.383297	Eri1
ENSRNOT00000057078	454.317	-0.313643	0.14279	-2.19654	0.0280534	0.413717	0.383297	Atg5
ENSRNOT00000024420	96.4943	-0.470915	0.214516	-2.19524	0.0281465	0.413836	0.383172	Neu3
ENSRNOT00000001415	713.565	0.407364	0.185557	2.19536	0.0281378	0.413836	0.383172	Elavl1
ENSRNOT00000017753	827.093	0.568347	0.258869	2.1955	0.0281279	0.413836	0.383172	Ajuba
ENSRNOT00000036718	85.2022	0.592454	0.270348	2.19145	0.0284196	0.414149	0.382844	Adm
ENSRNOT00000046659	55.8113	0.630849	0.28778	2.19212	0.0283709	0.414149	0.382844	Frmd5
ENSRNOT00000012635	483.729	0.336906	0.153768	2.191	0.0284515	0.414149	0.382844	Prpf38a
ENSRNOT00000015257	234.69	-0.408721	0.186513	-2.19139	0.0284238	0.414149	0.382844	Med16
ENSRNOT00000081784	24.134	-0.627347	0.286256	-2.19156	0.0284112	0.414149	0.382844	C1ql4
ENSRNOT00000091050	3095.46	0.379347	0.172933	2.1936	0.028264	0.414149	0.382844	Tmbim6
ENSRNOT00000041493	4055.85	0.616557	0.281265	2.19209	0.0283732	0.414149	0.382844	Kif1c
ENSRNOT00000005367	244.357	-0.353262	0.161208	-2.19134	0.0284272	0.414149	0.382844	Fam20a
ENSRNOT00000026065	175.674	-0.461556	0.210467	-2.193	0.0283071	0.414149	0.382844	Pcdh12
ENSRNOT00000024084	16268.3	0.523547	0.238757	2.1928	0.0283217	0.414149	0.382844	Acta1
ENSRNOT00000025317	337.352	0.362841	0.16577	2.18882	0.0286097	0.414512	0.382462	Rad9a
ENSRNOT00000065289	150.157	-0.443326	0.202515	-2.1891	0.0285897	0.414512	0.382462	Eno4
ENSRNOT00000044969	181.753	0.65167	0.297764	2.18855	0.0286297	0.414512	0.382462	Myom3
ENSRNOT00000086633	178.764	-0.420144	0.191995	-2.18831	0.0286468	0.414512	0.382462	Sdc1
ENSRNOT00000021523	63.7095	0.651856	0.297752	2.18925	0.0285784	0.414512	0.382462	Calcoco1
ENSRNOT00000006055	242.541	0.550294	0.251418	2.18876	0.0286145	0.414512	0.382462	Clec3b
ENSRNOT00000058234	6092.21	-0.199552	0.091239	-2.18714	0.0287325	0.41493	0.382025	Atp5mc3
ENSRNOT00000092661	134.737	-0.51342	0.234736	-2.18722	0.0287263	0.41493	0.382025	Nmnat2
ENSRNOT00000028010	608.047	0.513443	0.234844	2.18632	0.0287925	0.414976	0.381977	Zbtb7b
ENSRNOT00000012879	7686.56	0.600563	0.274669	2.18649	0.0287795	0.414976	0.381977	Akr1b1
ENSRNOT00000022410	1403.98	-0.280503	0.128392	-2.18473	0.0289086	0.416238	0.380659	Rnmt
ENSRNOT00000009637	537.508	-0.347284	0.159116	-2.18258	0.0290664	0.41673	0.380145	Slc25a14
ENSRNOT00000044116	582.124	-0.267264	0.122468	-2.18233	0.0290855	0.41673	0.380145	Sco1
ENSRNOT00000001490	1294.94	-0.438805	0.20106	-2.18246	0.0290759	0.41673	0.380145	Tesc
ENSRNOT00000025927	225.886	-0.471906	0.216222	-2.18251	0.0290718	0.41673	0.380145	Jakmip2
ENSRNOT00000000662	402.545	-0.421426	0.193009	-2.18345	0.0290028	0.41673	0.380145	Fam241b
ENSRNOT00000039186	1236.3	0.557093	0.255409	2.18118	0.0291698	0.417033	0.379829	Mettl9
ENSRNOT00000049357	118.887	0.644063	0.295324	2.18087	0.0291933	0.417033	0.379829	Csf1r
ENSRNOT00000022324	553.977	0.398789	0.18288	2.1806	0.0292127	0.417033	0.379829	Zfp276
ENSRNOT00000007115	777.962	0.286574	0.131463	2.17989	0.0292659	0.417268	0.379585	Tmem128
ENSRNOT00000022049	4510.95	-0.310832	0.142659	-2.17885	0.0293431	0.417597	0.379242	Apba2
ENSRNOT00000027194	1397.26	-0.217613	0.0998771	-2.1788	0.0293462	0.417597	0.379242	Dnajc18
ENSRNOT00000020428	1809.48	0.507164	0.232875	2.17784	0.0294177	0.418207	0.378608	Dmpk
ENSRNOT00000019358	150.271	0.415897	0.191154	2.17571	0.0295767	0.418486	0.378319	Chd1
ENSRNOT00000038333	379.779	0.26935	0.123803	2.17563	0.029583	0.418486	0.378319	Tmem126a
ENSRNOT00000009681	4990.72	-0.244917	0.112736	-2.17247	0.0298201	0.418486	0.378319	Idh3b
ENSRNOT00000021715	2074.05	0.554129	0.254848	2.17435	0.029679	0.418486	0.378319	Snta1
ENSRNOT00000061199	1012.26	0.331763	0.152756	2.17185	0.0298673	0.418486	0.378319	Cldn12
ENSRNOT00000067663	7433.63	0.390993	0.179838	2.17414	0.0296945	0.418486	0.378319	Col16a1
ENSRNOT00000037681	88.2739	0.642165	0.295669	2.1719	0.0298631	0.418486	0.378319	Nfam1
ENSRNOT00000025225	9722.29	0.266129	0.122453	2.17332	0.0297564	0.418486	0.378319	Rpsa
ENSRNOT00000076816	651.219	0.626561	0.288222	2.17388	0.0297142	0.418486	0.378319	Gjb1
ENSRNOT00000002921	2658.42	0.404543	0.185819	2.17708	0.0294749	0.418486	0.378319	Sgcb
ENSRNOT00000032704	1735.82	0.35884	0.165206	2.17207	0.0298504	0.418486	0.378319	Ddhd1
ENSRNOT00000015611	376.758	0.387553	0.178064	2.17648	0.0295194	0.418486	0.378319	Zfp869
ENSRNOT00000029999	214.295	-0.338707	0.155904	-2.17254	0.0298149	0.418486	0.378319	Gas8
ENSRNOT00000015831	2029.31	0.271104	0.124907	2.17045	0.0299725	0.418755	0.37804	Pum1
ENSRNOT00000023256	230.575	0.639782	0.294757	2.17054	0.0299663	0.418755	0.37804	Slc2a4
ENSRNOT00000020697	86.4527	-0.574233	0.26451	-2.17093	0.0299363	0.418755	0.37804	Klhl14
ENSRNOT00000073068	438.301	0.399385	0.184046	2.17003	0.0300042	0.418797	0.377997	LOC100365810
ENSRNOT00000023205	645.362	0.396499	0.183183	2.16449	0.0304267	0.419416	0.377355	Fzd4
ENSRNOT00000072849	528.029	0.385279	0.178085	2.16346	0.0305059	0.419416	0.377355	Arrdc3
ENSRNOT00000036770	397.192	0.399038	0.184502	2.16278	0.030558	0.419416	0.377355	Ier5l
ENSRNOT00000025194	560.695	-0.347661	0.160786	-2.16226	0.0305978	0.419416	0.377355	Rabepk
ENSRNOT00000082102	55.2962	0.542978	0.250814	2.16486	0.0303985	0.419416	0.377355	Lrp6
ENSRNOT00000010748	279.893	0.622762	0.287225	2.1682	0.0301435	0.419416	0.377355	Timp4
ENSRNOT00000065846	659.404	-0.438351	0.202755	-2.16197	0.0306205	0.419416	0.377355	Pianp
ENSRNOT00000017707	772.547	0.301468	0.139262	2.16475	0.0304069	0.419416	0.377355	Zcchc7
ENSRNOT00000082496	204.846	-0.346106	0.159822	-2.16557	0.0303442	0.419416	0.377355	Rpp25l
ENSRNOT00000014132	6799.08	-0.392633	0.181729	-2.16054	0.0307311	0.419416	0.377355	Tmem229b
ENSRNOT00000011344	130.212	0.636664	0.294564	2.16138	0.0306662	0.419416	0.377355	Tnfrsf11b
ENSRNOT00000010127	526.183	-0.361264	0.16668	-2.16741	0.0302039	0.419416	0.377355	C1qtnf5
ENSRNOT00000066923	995.269	0.380479	0.175758	2.16479	0.0304036	0.419416	0.377355	Scamp2
ENSRNOT00000019180	1794.29	0.401087	0.185598	2.16105	0.0306915	0.419416	0.377355	Map4k4
ENSRNOT00000024261	4194.48	0.443523	0.204787	2.16578	0.0303282	0.419416	0.377355	Septin2
ENSRNOT00000064478	206.014	0.624093	0.288154	2.16583	0.030324	0.419416	0.377355	Col4a5
ENSRNOT00000004279	449629	0.640765	0.296637	2.1601	0.0307651	0.419416	0.377355	Mpz
ENSRNOT00000002918	2150.56	-0.245844	0.113784	-2.16062	0.0307248	0.419416	0.377355	Cds1
ENSRNOT00000009421	53.7825	-0.61234	0.282459	-2.16789	0.0301668	0.419416	0.377355	Bcl11a
ENSRNOT00000082639	178.974	0.551488	0.255038	2.16238	0.030589	0.419416	0.377355	Hr
ENSRNOT00000022774	376.573	0.407369	0.188186	2.16472	0.0304093	0.419416	0.377355	Angpt2
ENSRNOT00000021022	375.413	0.342347	0.158488	2.16008	0.0307667	0.419416	0.377355	Ippk
ENSRNOT00000023977	74.8542	0.637141	0.294697	2.16202	0.0306165	0.419416	0.377355	Cd14
ENSRNOT00000045533	113.482	0.618401	0.286265	2.16024	0.0307543	0.419416	0.377355	Col11a2
ENSRNOT00000034970	620.259	0.617753	0.286039	2.15968	0.0307972	0.41944	0.37733	Cndp1
ENSRNOT00000019551	5845.18	-0.369109	0.170939	-2.1593	0.0308266	0.419449	0.377321	Sacs
ENSRNOT00000006800	2229.6	-0.234709	0.108739	-2.15846	0.0308922	0.41995	0.376803	Arhgef25
ENSRNOT00000091637	42.451	0.617012	0.286009	2.15731	0.0309812	0.420099	0.376649	Ptpru
ENSRNOT00000011220	3344.59	0.519836	0.240935	2.15758	0.0309605	0.420099	0.376649	Fut8
ENSRNOT00000003228	890.65	-0.34645	0.160601	-2.15721	0.0309895	0.420099	0.376649	Rnf112
ENSRNOT00000025157	1231.67	0.466624	0.216436	2.15595	0.0310879	0.421042	0.375675	Hbegf
ENSRNOT00000005601	491.575	-0.640262	0.297433	-2.15262	0.0313482	0.422738	0.373929	Eno2
ENSRNOT00000023132	3843.89	0.185195	0.086013	2.15311	0.0313102	0.422738	0.373929	Prdx1
ENSRNOT00000005194	1319.84	-0.185299	0.0860857	-2.1525	0.0313579	0.422738	0.373929	Nit1
ENSRNOT00000034730	3884.03	-0.42176	0.195917	-2.15275	0.031338	0.422738	0.373929	Wfs1
ENSRNOT00000020748	368.964	0.263115	0.122168	2.15371	0.0312626	0.422738	0.373929	Rab8a
ENSRNOT00000001595	2651.76	0.337684	0.157067	2.14993	0.0315606	0.424315	0.372312	Ankrd13a
ENSRNOT00000049245	603.681	-0.530389	0.246702	-2.14991	0.0315621	0.424315	0.372312	Pcdh7
ENSRNOT00000001779	2297.53	-0.358055	0.166529	-2.15011	0.0315467	0.424315	0.372312	Gnaz
ENSRNOT00000078500	320.138	-0.449649	0.209188	-2.1495	0.0315949	0.424366	0.372259	Tm6sf1
ENSRNOT00000012141	2294.46	0.438806	0.204245	2.14843	0.0316795	0.425111	0.371497	Pdrg1
ENSRNOT00000022055	7128.99	0.340161	0.158374	2.14784	0.0317268	0.425355	0.371248	Hmgcr
ENSRNOT00000077526	330.94	0.485271	0.226107	2.1462	0.0318574	0.425932	0.37066	Ehbp1l1
ENSRNOT00000010639	78.4351	0.50239	0.234059	2.14643	0.0318391	0.425932	0.37066	Stac3
ENSRNOT00000084621	364.488	0.450225	0.209772	2.14626	0.0318521	0.425932	0.37066	Pard6g
ENSRNOT00000051075	16.2829	0.63634	0.296651	2.14508	0.0319466	0.425955	0.370636	Rdh16
ENSRNOT00000018167	1861.64	-0.29611	0.13809	-2.14432	0.0320074	0.425987	0.370603	Pex14
ENSRNOT00000002003	27.056	0.572589	0.266986	2.14464	0.0319813	0.425987	0.370603	Cldn4
ENSRNOT00000071569	50.4002	-0.605359	0.282485	-2.14298	0.032115	0.42703	0.369542	Vps37d
ENSRNOT00000019680	2192.64	0.237067	0.110667	2.14217	0.0321797	0.427116	0.369455	Cttnbp2nl
ENSRNOT00000022552	184.704	0.620235	0.289536	2.14217	0.0321799	0.427116	0.369455	Phyhd1
ENSRNOT00000039572	1123.51	0.292851	0.136787	2.14093	0.0322798	0.428052	0.368504	Nras
ENSRNOT00000031109	180.801	0.541001	0.252769	2.1403	0.0323306	0.428336	0.368215	Rab20
ENSRNOT00000025245	39.9655	0.581962	0.272091	2.13885	0.0324477	0.428721	0.367825	Plekhb1
ENSRNOT00000012248	1140.93	0.552876	0.258469	2.13904	0.0324323	0.428721	0.367825	Hepacam
ENSRNOT00000037048	296.44	-0.306406	0.143229	-2.13927	0.0324138	0.428721	0.367825	Proca1
ENSRNOT00000011394	1090.07	0.504939	0.236176	2.13798	0.0325185	0.429268	0.367271	Necap2
ENSRNOT00000056239	65.1225	-0.538907	0.25228	-2.13614	0.0326677	0.430276	0.366253	Tipinl1
ENSRNOT00000079830	689.328	0.579535	0.271319	2.13599	0.0326804	0.430276	0.366253	Gpx3
ENSRNOT00000002771	174.528	-0.484147	0.226666	-2.13595	0.0326833	0.430276	0.366253	Dnajc28
ENSRNOT00000012005	700.104	0.391907	0.183561	2.13502	0.0327592	0.430705	0.36582	Pals1
ENSRNOT00000023911	159.416	0.40387	0.189181	2.13483	0.0327749	0.430705	0.36582	Ccsap
ENSRNOT00000013276	2206.73	0.298185	0.139714	2.13424	0.0328228	0.430947	0.365576	Swap70
ENSRNOT00000037405	6512.47	-0.320636	0.150362	-2.13242	0.0329721	0.43213	0.364385	Sez6l2
ENSRNOT00000005006	1086.65	-0.479639	0.225042	-2.13133	0.0330617	0.432915	0.363597	Tmem163
ENSRNOT00000035286	17.0562	-0.611331	0.286918	-2.13068	0.0331156	0.433084	0.363428	Mill1
ENSRNOT00000015122	32210.5	-0.221322	0.103902	-2.1301	0.0331636	0.433084	0.363428	Ckb
ENSRNOT00000071543	571.911	-0.374119	0.175673	-2.12964	0.0332016	0.433193	0.363318	Tsfm
ENSRNOT00000047223	1220.99	0.270611	0.12721	2.12729	0.0333964	0.435345	0.361166	Klhl2
ENSRNOT00000000304	749.409	-0.297175	0.13973	-2.12678	0.0334384	0.435504	0.361007	Rtn4ip1
ENSRNOT00000013854	1266.16	-0.294878	0.138713	-2.12582	0.0335183	0.435768	0.360745	Dhx29
ENSRNOT00000026730	2605.54	0.32653	0.153598	2.12587	0.033514	0.435768	0.360745	Slc12a4
ENSRNOT00000001552	28.5334	-0.605792	0.285065	-2.1251	0.0335779	0.435875	0.360638	Cabp1
ENSRNOT00000029848	1256.29	-0.298328	0.140389	-2.125	0.0335863	0.435875	0.360638	Pla2g3
ENSRNOT00000082151	264.21	-0.322013	0.151612	-2.12393	0.0336759	0.43665	0.359867	Aars1
ENSRNOT00000004121	210.47	0.606947	0.285849	2.12331	0.0337277	0.436934	0.359584	Cd38
ENSRNOT00000023548	1109.66	-0.180214	0.0849108	-2.12239	0.0338053	0.43755	0.358972	Bcl9
ENSRNOT00000072231	27.0902	0.624149	0.294369	2.1203	0.0339811	0.437885	0.35864	Zfp773-ps1
ENSRNOT00000007927	396.606	0.342471	0.161492	2.12067	0.0339499	0.437885	0.35864	Rpia
ENSRNOT00000033900	2099.96	0.551802	0.260174	2.1209	0.0339306	0.437885	0.35864	Gldn
ENSRNOT00000003605	3767.22	0.384489	0.181311	2.1206	0.0339552	0.437885	0.35864	Lamc1
ENSRNOT00000015525	223.276	0.579846	0.273366	2.12113	0.0339106	0.437885	0.35864	Nfil3
ENSRNOT00000013800	1360.68	-0.522104	0.246528	-2.11783	0.0341898	0.439171	0.357366	Kcnh2
ENSRNOT00000001654	6479.88	0.489183	0.230998	2.11769	0.0342012	0.439171	0.357366	Gna12
ENSRNOT00000093399	81.5763	-0.473773	0.223671	-2.11817	0.0341607	0.439171	0.357366	Wbp4
ENSRNOT00000015908	1674.6	0.630444	0.297609	2.11836	0.0341443	0.439171	0.357366	Myom2
ENSRNOT00000019175	58.7951	0.551362	0.260895	2.11335	0.0345708	0.44184	0.354735	Zdhhc13
ENSRNOT00000071241	16.8318	0.59971	0.283745	2.11355	0.0345533	0.44184	0.354735	Sh2b1
ENSRNOT00000021689	3623.62	0.242208	0.11466	2.11241	0.0346511	0.44184	0.354735	Niban2
ENSRNOT00000002936	540.554	0.478462	0.226235	2.11489	0.0344395	0.44184	0.354735	Gpat3
ENSRNOT00000035385	183.369	-0.469604	0.222278	-2.11269	0.034627	0.44184	0.354735	Dok7
ENSRNOT00000032467	198.578	-0.349383	0.165371	-2.11273	0.0346242	0.44184	0.354735	Tti2
ENSRNOT00000027372	65.6322	-0.569303	0.269398	-2.11324	0.0345804	0.44184	0.354735	Pcdha4
ENSRNOT00000010468	954.87	0.296835	0.140584	2.11144	0.0347341	0.442511	0.354076	Polr3f
ENSRNOT00000054987	206.016	0.470461	0.222876	2.11087	0.0347837	0.442757	0.353834	Slc26a11
ENSRNOT00000016654	73.2131	0.603216	0.286016	2.10903	0.0349417	0.443608	0.353001	Kctd14
ENSRNOT00000033795	34.4667	0.598473	0.283734	2.10927	0.0349209	0.443608	0.353001	Ms4a6a
ENSRNOT00000052289	15.9174	-0.611865	0.290065	-2.10941	0.0349091	0.443608	0.353001	Traip
ENSRNOT00000014795	2386.18	0.20571	0.097623	2.10719	0.0351009	0.444183	0.352438	Lhfpl2
ENSRNOT00000017271	1894.04	0.288571	0.136969	2.10684	0.0351313	0.444183	0.352438	Dpp7
ENSRNOT00000020646	1797.42	0.429194	0.203608	2.10795	0.0350357	0.444183	0.352438	Ctdsp1
ENSRNOT00000044009	2697.95	0.574595	0.272616	2.10771	0.0350562	0.444183	0.352438	Maob
ENSRNOT00000003001	477.982	-0.322452	0.153057	-2.10675	0.0351391	0.444183	0.352438	Shroom3
ENSRNOT00000027258	36.0174	-0.624723	0.297094	-2.10278	0.0354852	0.444349	0.352276	Brms1
ENSRNOT00000086186	471.63	-0.350699	0.16677	-2.10289	0.0354753	0.444349	0.352276	Igsf10
ENSRNOT00000010383	147.895	0.619341	0.294538	2.10276	0.035487	0.444349	0.352276	Rps6
ENSRNOT00000011244	245.178	0.374556	0.178124	2.10279	0.0354842	0.444349	0.352276	LOC688684
ENSRNOT00000067059	2464.02	-0.336809	0.160136	-2.10326	0.035443	0.444349	0.352276	Fbxo44
ENSRNOT00000016194	1071.99	-0.311013	0.147822	-2.10397	0.0353809	0.444349	0.352276	Adgrb3
ENSRNOT00000075521	557.626	0.389456	0.185073	2.10434	0.0353492	0.444349	0.352276	MGC109340
ENSRNOT00000039344	140.718	0.433423	0.206002	2.10398	0.0353804	0.444349	0.352276	Bora
ENSRNOT00000016690	3028.05	0.558015	0.265656	2.10051	0.0356836	0.445324	0.351324	Cntf
ENSRNOT00000041394	184.714	0.399422	0.190164	2.10041	0.0356924	0.445324	0.351324	Nr4a2
ENSRNOT00000081462	2334.03	-0.269927	0.128553	-2.09974	0.0357516	0.445324	0.351324	Tyro3
ENSRNOT00000011262	286.725	0.407535	0.194096	2.09966	0.0357591	0.445324	0.351324	Foxs1
ENSRNOT00000006365	351.836	0.319582	0.152223	2.09944	0.0357784	0.445324	0.351324	Ftsj1
ENSRNOT00000005237	4089.63	0.432689	0.205939	2.10105	0.0356362	0.445324	0.351324	Gid4
ENSRNOT00000037101	161.229	0.623362	0.296858	2.09987	0.0357407	0.445324	0.351324	Ephx4
ENSRNOT00000016959	655.152	-0.295852	0.141934	-2.08443	0.037121	0.445392	0.351258	Lrrk1
ENSRNOT00000092099	1544.55	0.400231	0.19222	2.08215	0.0373287	0.445392	0.351258	Spon1
ENSRNOT00000028785	1667.49	-0.451486	0.216402	-2.08633	0.0369486	0.445392	0.351258	Rtn3
ENSRNOT00000017892	221.733	-0.522671	0.251862	-2.07522	0.037966	0.445392	0.351258	Trpm6
ENSRNOT00000028355	94.0941	0.622181	0.29787	2.08877	0.0367287	0.445392	0.351258	Fgf4
ENSRNOT00000014013	594.462	-0.359449	0.171383	-2.09734	0.0359635	0.445392	0.351258	Cdh18
ENSRNOT00000015836	165.153	0.512376	0.244512	2.09551	0.0361257	0.445392	0.351258	F3
ENSRNOT00000013979	464.553	0.434641	0.209274	2.0769	0.0378107	0.445392	0.351258	Gpx8
ENSRNOT00000033267	157.493	-0.577936	0.27877	-2.07317	0.0381567	0.445392	0.351258	Lrrc31
ENSRNOT00000020815	589.293	-0.348735	0.166241	-2.09777	0.0359251	0.445392	0.351258	Slc27a3
ENSRNOT00000074725	5578.87	-0.434778	0.20875	-2.08277	0.0372726	0.445392	0.351258	Amigo1
ENSRNOT00000013030	576.802	-0.376743	0.180419	-2.08815	0.0367842	0.445392	0.351258	Tram1l1
ENSRNOT00000012388	1120.17	-0.447949	0.21437	-2.08961	0.036653	0.445392	0.351258	Nrarp
ENSRNOT00000074122	478.503	-0.314229	0.150937	-2.08185	0.0373559	0.445392	0.351258	Pip5kl1
ENSRNOT00000006111	946.029	0.226955	0.109201	2.07832	0.0376802	0.445392	0.351258	Rnd3
ENSRNOT00000067161	94.424	0.617084	0.297722	2.07268	0.0382016	0.445392	0.351258	Nostrin
ENSRNOT00000015238	47.2888	0.488066	0.234846	2.07824	0.0376875	0.445392	0.351258	Usp50
ENSRNOT00000014309	628.375	0.287802	0.138736	2.07445	0.0380376	0.445392	0.351258	Ptpn1
ENSRNOT00000089897	73.0692	0.552917	0.266339	2.07599	0.0378949	0.445392	0.351258	Phf14
ENSRNOT00000060459	18.7894	-0.589824	0.28194	-2.09202	0.0364371	0.445392	0.351258	Pot1
ENSRNOT00000014810	752.36	0.354092	0.169643	2.08728	0.0368629	0.445392	0.351258	Bet1
ENSRNOT00000078250	4278.56	0.560525	0.269195	2.08223	0.0373215	0.445392	0.351258	Cav1
ENSRNOT00000022532	3333.79	-0.233888	0.112836	-2.07281	0.03819	0.445392	0.351258	Pcyox1
ENSRNOT00000009563	634.364	0.383377	0.183378	2.09064	0.0365606	0.445392	0.351258	Bhlhe40
ENSRNOT00000068663	3262.02	-0.30543	0.145973	-2.09237	0.0364055	0.445392	0.351258	Fam234b
ENSRNOT00000008999	2996.34	-0.228805	0.110245	-2.07543	0.0379469	0.445392	0.351258	Sh3gl2
ENSRNOT00000036793	29.2027	-0.561845	0.269218	-2.08695	0.0368927	0.445392	0.351258	LOC100909776
ENSRNOT00000012066	943.477	-0.338237	0.162858	-2.07688	0.0378131	0.445392	0.351258	Fam110b
ENSRNOT00000015667	17.4784	0.577229	0.277304	2.08157	0.0373814	0.445392	0.351258	Faah
ENSRNOT00000024897	8123.8	0.354805	0.170729	2.07817	0.0376938	0.445392	0.351258	Vwa1
ENSRNOT00000009080	194.935	0.553307	0.266194	2.07859	0.0376552	0.445392	0.351258	Baz1a
ENSRNOT00000013760	15.7952	-0.603265	0.290006	-2.08018	0.0375086	0.445392	0.351258	Acot5
ENSRNOT00000009135	125.743	-0.503094	0.24175	-2.08105	0.0374292	0.445392	0.351258	Mterf2
ENSRNOT00000049146	1541.36	-0.289064	0.139557	-2.07129	0.0383314	0.445392	0.351258	Apc2
ENSRNOT00000076164	52.021	0.473666	0.226597	2.09034	0.0365872	0.445392	0.351258	Ddx17
ENSRNOT00000078644	95.3092	0.616514	0.296888	2.07658	0.0378399	0.445392	0.351258	Rapgef3
ENSRNOT00000019115	1163.24	-0.214708	0.10349	-2.07467	0.0380174	0.445392	0.351258	Ecsit
ENSRNOT00000013960	442.215	0.613405	0.294143	2.0854	0.0370331	0.445392	0.351258	Hspb2
ENSRNOT00000075476	822.027	0.542124	0.26166	2.07186	0.0382784	0.445392	0.351258	Islr
ENSRNOT00000034683	173.422	-0.466976	0.225234	-2.07329	0.0381451	0.445392	0.351258	Prss35
ENSRNOT00000026854	545.884	-0.349911	0.166953	-2.09586	0.0360946	0.445392	0.351258	Gmppb
ENSRNOT00000027411	4450.39	-0.319879	0.154241	-2.07389	0.0380892	0.445392	0.351258	Wdr6
ENSRNOT00000016856	253.149	0.47059	0.22489	2.09254	0.0363904	0.445392	0.351258	Stk17b
ENSRNOT00000031352	829.754	-0.292702	0.140915	-2.07716	0.037787	0.445392	0.351258	Cnot11
ENSRNOT00000004797	12195.8	-0.330333	0.158391	-2.08555	0.0370196	0.445392	0.351258	Tuba4a
ENSRNOT00000071173	1213.59	0.499838	0.240631	2.0772	0.0377833	0.445392	0.351258	Wwc3
ENSRNOT00000004305	6822.67	-0.256253	0.123595	-2.07334	0.0381409	0.445392	0.351258	Mid1ip1
ENSRNOT00000003265	2367.99	0.565685	0.269805	2.09665	0.0360247	0.445392	0.351258	Itm2a
ENSRNOT00000088919	1019.92	-0.209282	0.100385	-2.08479	0.0370884	0.445392	0.351258	Myo18a
ENSRNOT00000022142	354.708	0.442097	0.212957	2.07599	0.0378951	0.445392	0.351258	Tmem204
ENSRNOT00000063891	2637.64	0.246775	0.117971	2.09183	0.0364537	0.445392	0.351258	Cdc42se2
ENSRNOT00000019410	908.125	0.393926	0.190028	2.07299	0.0381734	0.445392	0.351258	Ssh2
ENSRNOT00000012279	28139.6	-0.33683	0.160499	-2.09865	0.035848	0.445392	0.351258	Dynll2
ENSRNOT00000074225	437.767	0.534129	0.255287	2.09227	0.0364143	0.445392	0.351258	Syngr2
ENSRNOT00000001327	1068.6	-0.199344	0.0952622	-2.09258	0.0363864	0.445392	0.351258	Trappc5
ENSRNOT00000061070	1446	0.438047	0.210129	2.08466	0.0371005	0.445392	0.351258	Mapkapk2
ENSRNOT00000003556	2360.06	-0.196721	0.0943377	-2.08528	0.037044	0.445392	0.351258	Kctd3
ENSRNOT00000058315	501.447	-0.381279	0.183552	-2.07723	0.0377803	0.445392	0.351258	Ablim2
ENSRNOT00000010784	125.42	0.580409	0.279989	2.07297	0.0381749	0.445392	0.351258	Sh3tc1
ENSRNOT00000010690	1960.93	0.302903	0.146239	2.07129	0.0383314	0.445392	0.351258	Nf2
ENSRNOT00000038188	66.1761	0.547442	0.262909	2.08225	0.0373196	0.445392	0.351258	Hsd17b13
ENSRNOT00000002908	4429.51	-0.24605	0.118444	-2.07736	0.037768	0.445392	0.351258	Cracd
ENSRNOT00000003087	2322.97	0.396128	0.189032	2.09556	0.0361209	0.445392	0.351258	Slain2
ENSRNOT00000016027	170.934	-0.375579	0.179868	-2.08809	0.0367901	0.445392	0.351258	Pinx1
ENSRNOT00000073971	3732.99	0.473822	0.227884	2.07922	0.0375972	0.445392	0.351258	Arhgef10
ENSRNOT00000068021	181.164	0.616939	0.297408	2.07439	0.0380433	0.445392	0.351258	Dcdc2
ENSRNOT00000048757	272.76	0.320362	0.152752	2.09727	0.0359701	0.445392	0.351258	Cdyl
ENSRNOT00000070807	1384.47	0.278167	0.132572	2.09823	0.0358845	0.445392	0.351258	Gng4
ENSRNOT00000091609	784.999	0.253229	0.121892	2.07749	0.0377567	0.445392	0.351258	Zscan26
ENSRNOT00000008104	738.31	0.255838	0.121955	2.0978	0.0359231	0.445392	0.351258	Rfx1
ENSRNOT00000082523	27.1881	0.614622	0.296756	2.07113	0.0383464	0.445392	0.351258	Flot1
ENSRNOT00000068435	1647.03	0.359741	0.171656	2.0957	0.0361086	0.445392	0.351258	Clic1
ENSRNOT00000000607	415.909	0.464942	0.222748	2.0873	0.036861	0.445392	0.351258	Tead3
ENSRNOT00000000299	328.152	-0.425992	0.204482	-2.08327	0.0372268	0.445392	0.351258	Phyhipl
ENSRNOT00000030005	147.23	0.587735	0.280646	2.09422	0.0362401	0.445392	0.351258	Ccdc138
ENSRNOT00000083714	931.799	-0.329773	0.159281	-2.07039	0.0384161	0.445789	0.350871	Cep20
ENSRNOT00000079312	867.045	0.252934	0.122236	2.06924	0.038524	0.446016	0.35065	Wtap
ENSRNOT00000000120	985.574	0.297457	0.143731	2.06954	0.0384953	0.446016	0.35065	Aga
ENSRNOT00000025746	154.212	-0.476497	0.230523	-2.06703	0.0387316	0.446183	0.350487	Gstm6
ENSRNOT00000013474	406.387	0.300782	0.145493	2.06733	0.0387034	0.446183	0.350487	Atxn7l1
ENSRNOT00000066893	597.971	0.470262	0.227529	2.06682	0.0387506	0.446183	0.350487	Sik2
ENSRNOT00000090047	296.172	0.445859	0.215718	2.06686	0.0387473	0.446183	0.350487	Zfp280d
ENSRNOT00000001158	636.612	-0.36713	0.177599	-2.06718	0.0387171	0.446183	0.350487	Arhgef6
ENSRNOT00000016138	95.2801	0.614762	0.29739	2.06719	0.0387165	0.446183	0.350487	Slc25a48
ENSRNOT00000040778	141.24	0.563813	0.272889	2.06609	0.0388198	0.446627	0.350055	Pard3b
ENSRNOT00000042100	98.3798	-0.413025	0.199979	-2.06534	0.0388907	0.446738	0.349947	Nsmf
ENSRNOT00000005304	3453.3	-0.223683	0.108299	-2.06542	0.0388836	0.446738	0.349947	Ttc1
ENSRNOT00000064392	132.742	0.569812	0.275975	2.06472	0.0389491	0.446929	0.349761	Ccnf
ENSRNOT00000001679	1360.28	0.524358	0.253986	2.06452	0.0389685	0.446929	0.349761	Col6a1
ENSRNOT00000033934	337.744	-0.341224	0.165331	-2.06388	0.039029	0.447271	0.349429	Lrrc8a
ENSRNOT00000019190	462.065	-0.302086	0.146665	-2.0597	0.0394268	0.448161	0.348566	Extl2
ENSRNOT00000011650	1622.64	-0.289931	0.140588	-2.06227	0.0391819	0.448161	0.348566	Tspan18
ENSRNOT00000089434	30.8479	0.610022	0.295991	2.06095	0.0393079	0.448161	0.348566	Pak6
ENSRNOT00000011454	185.967	0.521867	0.253432	2.0592	0.039475	0.448161	0.348566	Ttc12
ENSRNOT00000016163	7445.48	-0.218725	0.106206	-2.05945	0.0394516	0.448161	0.348566	Fxr2
ENSRNOT00000011213	254.679	-0.326991	0.158593	-2.06182	0.0392244	0.448161	0.348566	Hoxb2
ENSRNOT00000041033	10343.8	0.375947	0.182386	2.06127	0.0392771	0.448161	0.348566	Eif1
ENSRNOT00000034741	80.4857	0.599665	0.290728	2.06263	0.0391475	0.448161	0.348566	Cd300le
ENSRNOT00000058143	20118.1	0.506623	0.246018	2.05929	0.0394665	0.448161	0.348566	Atp1a2
ENSRNOT00000026481	2145.69	0.490777	0.238099	2.06123	0.039281	0.448161	0.348566	Smtn
ENSRNOT00000013501	1452.4	-0.207288	0.10064	-2.0597	0.0394272	0.448161	0.348566	Polr3a
ENSRNOT00000003349	7373.52	0.520204	0.252508	2.06015	0.0393847	0.448161	0.348566	Nid1
ENSRNOT00000065792	779.145	-0.375134	0.182287	-2.05793	0.0395965	0.44872	0.348025	Frmd3
ENSRNOT00000022370	1464.45	0.588018	0.285815	2.05733	0.0396541	0.44872	0.348025	Ston1
ENSRNOT00000008414	1493.31	-0.311508	0.151416	-2.0573	0.0396572	0.44872	0.348025	Cacng2
ENSRNOT00000007932	393.288	0.385146	0.187229	2.05709	0.0396779	0.44872	0.348025	Irak4
ENSRNOT00000002736	1527.78	0.195332	0.0949417	2.05739	0.0396491	0.44872	0.348025	Ythdc1
ENSRNOT00000039733	92.7233	0.522961	0.254284	2.0566	0.0397247	0.448901	0.347849	Lvrn
ENSRNOT00000042576	214.059	0.610975	0.297128	2.05627	0.0397564	0.448912	0.347839	Mme
ENSRNOT00000063990	190.358	-0.428092	0.208286	-2.05531	0.0398491	0.449611	0.347163	Kntc1
ENSRNOT00000000181	3718.11	0.611972	0.297855	2.0546	0.0399181	0.449695	0.347082	Gatm
ENSRNOT00000073155	23.0299	0.608855	0.296308	2.05481	0.0398976	0.449695	0.347082	Pomp
ENSRNOT00000020383	754.541	0.295405	0.143902	2.05281	0.0400907	0.450428	0.346374	Plekhf1
ENSRNOT00000013587	1172.92	-0.209769	0.10221	-2.05233	0.0401375	0.450428	0.346374	Polr1a
ENSRNOT00000021909	127.752	0.435874	0.212356	2.05256	0.0401155	0.450428	0.346374	Hoxc9
ENSRNOT00000023623	310.969	0.518808	0.252758	2.05259	0.0401127	0.450428	0.346374	Slc38a3
ENSRNOT00000010373	95.9762	0.399634	0.194805	2.05146	0.040222	0.450595	0.346214	Sf3a3
ENSRNOT00000075011	427.661	0.438648	0.213834	2.05134	0.0402336	0.450595	0.346214	Ddx17
ENSRNOT00000001844	12825.5	-0.362911	0.176924	-2.05123	0.0402449	0.450595	0.346214	Rph3a
ENSRNOT00000026744	56.4071	0.609421	0.297154	2.05086	0.0402806	0.450649	0.346161	Cyb5r2
ENSRNOT00000020505	280.382	0.459326	0.224016	2.05042	0.0403233	0.450781	0.346034	Cyp26b1
ENSRNOT00000022360	297.286	0.421317	0.205644	2.04877	0.0404851	0.451552	0.345292	Prkd2
ENSRNOT00000083005	1958.9	-0.438778	0.214152	-2.04891	0.0404707	0.451552	0.345292	Map1a
ENSRNOT00000008350	347.401	0.309684	0.151113	2.04935	0.0404279	0.451552	0.345292	Klf10
ENSRNOT00000049759	212.537	-0.326805	0.159556	-2.04822	0.0405388	0.451807	0.345047	Me2
ENSRNOT00000088651	1420.91	-0.197079	0.0962374	-2.04785	0.040575	0.451865	0.344992	Daam2
ENSRNOT00000002443	922.84	0.466865	0.228137	2.04642	0.0407147	0.45273	0.344161	Heg1
ENSRNOT00000072196	545.838	-0.275245	0.134526	-2.04603	0.040753	0.452811	0.344083	Cxxc4
ENSRNOT00000050764	117.695	0.493873	0.241667	2.04361	0.0409917	0.45339	0.343528	Mfsd8
ENSRNOT00000051846	509.516	0.436457	0.213683	2.04255	0.0410975	0.45339	0.343528	Cacna1c
ENSRNOT00000014888	5027.46	0.547802	0.268107	2.04322	0.041031	0.45339	0.343528	Ctnnal1
ENSRNOT00000033493	454.037	0.366034	0.179024	2.04461	0.040893	0.45339	0.343528	Mlh3
ENSRNOT00000037134	23.6214	0.606728	0.297017	2.04274	0.0410784	0.45339	0.343528	Apobec3
ENSRNOT00000024617	545.267	-0.291452	0.142665	-2.04292	0.0410607	0.45339	0.343528	Tpm1
ENSRNOT00000084697	157.677	0.515311	0.252088	2.04417	0.040937	0.45339	0.343528	Obscn
ENSRNOT00000041155	317.84	0.391606	0.191578	2.04411	0.0409423	0.45339	0.343528	Insr
ENSRNOT00000000039	154.198	0.461221	0.225695	2.04356	0.0409975	0.45339	0.343528	Nuak2
ENSRNOT00000024978	10659.3	-0.421754	0.206503	-2.04236	0.0411156	0.45339	0.343528	Cpne6
ENSRNOT00000008879	5308.15	-0.479279	0.234723	-2.0419	0.0411617	0.453555	0.34337	Lrrn1
ENSRNOT00000081226	1257.35	0.494589	0.242334	2.04094	0.0412566	0.454258	0.342697	Lama5
ENSRNOT00000010898	769.713	-0.277352	0.135941	-2.04025	0.0413259	0.454679	0.342295	Fam13a
ENSRNOT00000077293	16.3757	0.606925	0.297571	2.03959	0.0413909	0.45505	0.341941	Znhit1
ENSRNOT00000016148	209.359	0.387183	0.189957	2.03827	0.0415233	0.456163	0.34088	Rhpn2
ENSRNOT00000081430	6808.95	-0.20243	0.0993507	-2.03753	0.041597	0.456286	0.340763	Scaf1
ENSRNOT00000022400	7943.49	0.254413	0.124852	2.03771	0.041579	0.456286	0.340763	Tln1
ENSRNOT00000003567	44.6336	0.514459	0.252539	2.03715	0.0416354	0.456364	0.340689	Ptgs2
ENSRNOT00000064289	159.074	-0.471308	0.231473	-2.03613	0.0417376	0.457141	0.33995	Rtbdn
ENSRNOT00000086720	709.175	-0.291295	0.143093	-2.03571	0.0417793	0.457254	0.339842	Rab11fip5
ENSRNOT00000021359	1183.32	0.514084	0.25274	2.03404	0.0419473	0.457721	0.339399	Ptpre
ENSRNOT00000010850	1048.01	-0.39417	0.193731	-2.03462	0.0418889	0.457721	0.339399	Cnr1
ENSRNOT00000093171	197.718	0.457495	0.22483	2.03485	0.0418662	0.457721	0.339399	Lepr
ENSRNOT00000023796	811.077	0.260828	0.128228	2.03409	0.0419427	0.457721	0.339399	Cyp20a1
ENSRNOT00000009483	393.795	-0.255814	0.125912	-2.03169	0.0421852	0.45963	0.337591	Med6
ENSRNOT00000036942	281.934	-0.339315	0.167064	-2.03104	0.0422505	0.459998	0.337244	Cyb5d2
ENSRNOT00000005064	210.266	0.511308	0.251813	2.0305	0.0423055	0.460064	0.337182	Rnft1
ENSRNOT00000003004	3440.01	0.368019	0.181337	2.02948	0.0424096	0.460064	0.337182	Hsd17b11
ENSRNOT00000091577	1459.21	0.39269	0.193473	2.02969	0.0423884	0.460064	0.337182	Septin11
ENSRNOT00000005349	389.823	0.240793	0.11865	2.02943	0.0424141	0.460064	0.337182	Pi4k2b
ENSRNOT00000001383	16773.2	0.275141	0.135522	2.03023	0.0423329	0.460064	0.337182	Tpt1
ENSRNOT00000024157	1432.02	-0.528593	0.260554	-2.02873	0.0424861	0.460503	0.336768	Tpbgl
ENSRNOT00000006883	260.22	0.487973	0.240646	2.02776	0.0425846	0.460885	0.336407	Rangrf
ENSRNOT00000075886	34.4311	0.554795	0.273581	2.0279	0.0425703	0.460885	0.336407	Becn1
ENSRNOT00000028315	12603.8	0.372083	0.183773	2.02469	0.0428997	0.461985	0.335372	Ftl1
ENSRNOT00000050759	340.892	0.457709	0.226141	2.024	0.0429701	0.461985	0.335372	Fanci
ENSRNOT00000087140	38.332	-0.567564	0.280404	-2.02409	0.0429609	0.461985	0.335372	Tle4
ENSRNOT00000025303	1267.47	0.373584	0.184547	2.02433	0.0429362	0.461985	0.335372	Akt2
ENSRNOT00000028622	242.882	0.590065	0.291636	2.02329	0.043043	0.461985	0.335372	Mpeg1
ENSRNOT00000093121	62.9425	-0.505758	0.249725	-2.02526	0.042841	0.461985	0.335372	Lamtor2
ENSRNOT00000013274	410.98	0.589401	0.29103	2.02522	0.0428449	0.461985	0.335372	Efcc1
ENSRNOT00000041325	6566.76	-0.355618	0.175781	-2.02307	0.0430659	0.461985	0.335372	Atcay
ENSRNOT00000005879	8306.46	-0.228055	0.112632	-2.02477	0.042891	0.461985	0.335372	Flywch1
ENSRNOT00000064572	466.636	0.348022	0.172004	2.02334	0.0430378	0.461985	0.335372	Agfg2
ENSRNOT00000009280	307.935	0.524211	0.259074	2.0234	0.0430316	0.461985	0.335372	Rab7b
ENSRNOT00000030135	78.3047	0.603058	0.297648	2.02608	0.0427567	0.461985	0.335372	Coq8a
ENSRNOT00000018225	4432.84	0.4633	0.229094	2.02232	0.0431438	0.462481	0.334906	Inf2
ENSRNOT00000006416	114.94	-0.405818	0.200796	-2.02105	0.0432748	0.463206	0.334226	LOC100362333
ENSRNOT00000068078	489.81	0.492729	0.243767	2.02131	0.0432476	0.463206	0.334226	Sat1
ENSRNOT00000083404	95.1896	0.583443	0.288791	2.0203	0.0433526	0.463358	0.334083	Tlx2
ENSRNOT00000003980	107.82	0.601841	0.297871	2.02047	0.0433342	0.463358	0.334083	Lyl1
ENSRNOT00000019367	1617.73	0.359603	0.178153	2.01851	0.0435384	0.464048	0.333437	Klf9
ENSRNOT00000012147	55.1927	0.591674	0.29317	2.0182	0.0435708	0.464048	0.333437	Spata21
ENSRNOT00000003284	70.1418	0.528718	0.261982	2.01815	0.043576	0.464048	0.333437	Pdxdc1
ENSRNOT00000002853	909.672	0.278058	0.137737	2.01877	0.0435115	0.464048	0.333437	Slc35a5
ENSRNOT00000077053	65.857	-0.536038	0.26547	-2.01921	0.0434657	0.464048	0.333437	Cdh13
ENSRNOT00000078730	8171.52	0.311102	0.154179	2.0178	0.0436123	0.464096	0.333392	Git1
ENSRNOT00000058312	85.3643	0.598313	0.29659	2.01731	0.0436633	0.464301	0.333201	Akr1c15
ENSRNOT00000076472	306.073	0.514187	0.254927	2.01699	0.0436961	0.464311	0.333191	Col4a4
ENSRNOT00000024285	536.925	0.38354	0.190294	2.01552	0.0438504	0.464608	0.332913	Brix1
ENSRNOT00000024922	1553.47	0.309222	0.153383	2.01601	0.0437988	0.464608	0.332913	Wipf1
ENSRNOT00000072698	1041.84	-0.356697	0.177003	-2.0152	0.0438832	0.464608	0.332913	Mest
ENSRNOT00000066904	43.9743	-0.599263	0.297335	-2.01545	0.0438577	0.464608	0.332913	Sntg2
ENSRNOT00000018918	324.622	-0.37156	0.18437	-2.01529	0.043874	0.464608	0.332913	Clybl
ENSRNOT00000092756	559.188	-0.328278	0.163013	-2.01381	0.0440292	0.465116	0.332439	Ube3c
ENSRNOT00000000199	376.646	-0.23888	0.118591	-2.01432	0.0439758	0.465116	0.332439	Jrk
ENSRNOT00000055888	194.945	0.456981	0.226925	2.0138	0.0440307	0.465116	0.332439	Xirp1
ENSRNOT00000080846	276.074	0.534372	0.26539	2.01353	0.0440586	0.465116	0.332439	Bicc1
ENSRNOT00000042865	337.179	0.553428	0.274918	2.01307	0.0441077	0.465298	0.332268	Dchs1
ENSRNOT00000012187	389.235	0.567629	0.282124	2.01198	0.0442217	0.465492	0.332088	Ccm2l
ENSRNOT00000034926	58.2001	-0.54334	0.269973	-2.01257	0.0441597	0.465492	0.332088	Cln6
ENSRNOT00000018689	503.631	0.320627	0.15934	2.01222	0.0441966	0.465492	0.332088	Ing2
ENSRNOT00000034883	338.731	-0.381005	0.189431	-2.01132	0.0442921	0.465896	0.331711	Hhipl1
ENSRNOT00000043082	6641.56	-0.272111	0.135334	-2.01066	0.0443611	0.465951	0.33166	Aak1
ENSRNOT00000052293	78.1741	0.575705	0.286317	2.01073	0.0443544	0.465951	0.33166	Tecta
ENSRNOT00000022603	25347.1	-0.244681	0.121819	-2.00856	0.0445836	0.465968	0.331644	Calm3
ENSRNOT00000057433	15.6411	0.573954	0.285823	2.00808	0.0446353	0.465968	0.331644	Cxcl17
ENSRNOT00000009560	892.5	-0.295612	0.147074	-2.00995	0.0444364	0.465968	0.331644	Trim9
ENSRNOT00000080594	1432.38	-0.409723	0.203963	-2.00881	0.0445573	0.465968	0.331644	Kif5a
ENSRNOT00000046432	1238.39	0.319302	0.158961	2.00868	0.0445708	0.465968	0.331644	Herpud2
ENSRNOT00000058308	546.506	0.353018	0.175658	2.00969	0.0444643	0.465968	0.331644	Zfp496
ENSRNOT00000012340	1142.99	-0.259244	0.129007	-2.00953	0.0444805	0.465968	0.331644	Thra
ENSRNOT00000050364	254.825	0.410172	0.204275	2.00794	0.0446499	0.465968	0.331644	Nrros
ENSRNOT00000016503	54.3324	0.538055	0.267961	2.00796	0.0446473	0.465968	0.331644	Sox7
ENSRNOT00000000184	883.256	0.354839	0.176799	2.00702	0.0447471	0.466315	0.331321	Slc30a4
ENSRNOT00000020894	23.1526	-0.591798	0.29498	-2.00623	0.0448316	0.466577	0.331077	Dnah6
ENSRNOT00000039437	423.271	0.480084	0.239337	2.00589	0.0448681	0.466577	0.331077	Ankrd23
ENSRNOT00000030379	267.328	0.558085	0.278221	2.00591	0.0448662	0.466577	0.331077	Lrrc75a
ENSRNOT00000039247	3603.27	0.460034	0.229416	2.00524	0.0449374	0.466965	0.330715	Snca
ENSRNOT00000089944	4092.3	-0.244168	0.12183	-2.00416	0.0450525	0.467376	0.330334	Cacng7
ENSRNOT00000012156	233.396	-0.445559	0.222286	-2.00444	0.0450231	0.467376	0.330334	Xkr7
ENSRNOT00000089889	284.588	-0.438028	0.21858	-2.00397	0.0450729	0.467376	0.330334	Slc16a14
ENSRNOT00000011648	6729.96	-0.216103	0.107894	-2.00292	0.0451859	0.468215	0.329555	Ncs1
ENSRNOT00000019747	131.819	-0.502223	0.251072	-2.00032	0.0454662	0.469401	0.328456	Eri2
ENSRNOT00000045841	94.7306	0.542975	0.271514	1.99981	0.0455212	0.469401	0.328456	Sh3d21
ENSRNOT00000049725	961.473	0.261639	0.130809	2.00016	0.0454832	0.469401	0.328456	Hif1a
ENSRNOT00000041606	87.7589	0.592753	0.296454	1.99948	0.045557	0.469401	0.328456	Pmp22
ENSRNOT00000019946	56.6517	-0.485152	0.242709	-1.9989	0.0456188	0.469401	0.328456	Ankrd13b
ENSRNOT00000077233	48.7029	-0.544661	0.272484	-1.99887	0.0456219	0.469401	0.328456	Pigp
ENSRNOT00000001486	3291.25	-0.343142	0.171484	-2.00102	0.0453905	0.469401	0.328456	Rnft2
ENSRNOT00000019052	613.751	0.468997	0.234599	1.99914	0.0455928	0.469401	0.328456	Klf2
ENSRNOT00000088175	432.961	0.455717	0.227818	2.00036	0.0454614	0.469401	0.328456	Ier2
ENSRNOT00000024835	876.752	0.560866	0.280684	1.99821	0.045694	0.469642	0.328233	Fam83f
ENSRNOT00000003449	800.55	0.16941	0.0847998	1.99777	0.0457419	0.469642	0.328233	C1galt1c1
ENSRNOT00000005387	500.815	0.293162	0.146735	1.9979	0.045728	0.469642	0.328233	Pacc1
ENSRNOT00000027734	1204.38	0.284564	0.142516	1.99671	0.0458562	0.469879	0.328014	Banf1
ENSRNOT00000009697	1225.79	0.380884	0.190761	1.99666	0.0458624	0.469879	0.328014	Gca
ENSRNOT00000024658	107.052	0.552369	0.276687	1.99637	0.0458937	0.469879	0.328014	Slc28a2
ENSRNOT00000089125	163.093	0.557403	0.279086	1.99724	0.0457988	0.469879	0.328014	Hbb-b1
ENSRNOT00000050664	640.929	-0.21765	0.109044	-1.99597	0.0459371	0.469994	0.327907	Apbb2
ENSRNOT00000021162	1997.97	-0.3798	0.190468	-1.99404	0.0461481	0.47035	0.327579	Ptgfrn
ENSRNOT00000021342	159.545	0.435934	0.218654	1.99372	0.0461828	0.47035	0.327579	Ubxn11
ENSRNOT00000024679	740.731	-0.32754	0.164397	-1.99238	0.0463294	0.47035	0.327579	Tbc1d30
ENSRNOT00000011027	463.346	-0.322692	0.161882	-1.99338	0.0462198	0.47035	0.327579	Hoxb3
ENSRNOT00000027458	100.028	-0.484333	0.243112	-1.99223	0.0463463	0.47035	0.327579	Ccr10
ENSRNOT00000002411	270.416	-0.397905	0.199643	-1.99308	0.0462528	0.47035	0.327579	Tnk2
ENSRNOT00000056680	24.1522	0.582563	0.292408	1.99229	0.0463387	0.47035	0.327579	Pxmp2
ENSRNOT00000012844	2314.71	-0.24359	0.1222	-1.99337	0.0462209	0.47035	0.327579	Lrrn2
ENSRNOT00000029284	1053.84	-0.31478	0.157974	-1.9926	0.046305	0.47035	0.327579	Fgfr1
ENSRNOT00000081530	285.711	0.531462	0.266431	1.99475	0.0460704	0.47035	0.327579	Gpr137b
ENSRNOT00000087615	258.836	0.379243	0.190372	1.99211	0.0463585	0.47035	0.327579	Ddx39b
ENSRNOT00000017373	664.358	0.355599	0.178548	1.99162	0.0464129	0.470575	0.327371	Uap1l1
ENSRNOT00000082730	299.941	-0.404373	0.203248	-1.98955	0.04664	0.47059	0.327357	LOC102552527
ENSRNOT00000012260	2180.95	-0.269312	0.135355	-1.98967	0.0466273	0.47059	0.327357	Nans
ENSRNOT00000009794	175.21	-0.58393	0.293249	-1.99124	0.0464541	0.47059	0.327357	Pcsk1n
ENSRNOT00000003658	2455.12	-0.247812	0.124487	-1.99067	0.0465177	0.47059	0.327357	Nme1
ENSRNOT00000013071	771.63	-0.309548	0.155484	-1.99087	0.0464951	0.47059	0.327357	Naa38
ENSRNOT00000005428	91.4477	0.47716	0.23977	1.99008	0.0465826	0.47059	0.327357	Rhot1
ENSRNOT00000026391	5774.15	-0.372529	0.187217	-1.98982	0.0466104	0.47059	0.327357	Rab3a
ENSRNOT00000074939	374.245	0.478134	0.240786	1.98572	0.0470641	0.470837	0.32713	Gcnt1
ENSRNOT00000033528	225.074	0.553949	0.279652	1.98085	0.0476084	0.470837	0.32713	Prr18
ENSRNOT00000071417	2511.5	0.522642	0.262876	1.98817	0.0467926	0.470837	0.32713	Arhgap19
ENSRNOT00000056923	227.225	0.585544	0.294849	1.98591	0.0470429	0.470837	0.32713	Gpatch4
ENSRNOT00000022897	1269.94	0.280643	0.141408	1.98464	0.0471846	0.470837	0.32713	Rps27
ENSRNOT00000028760	2924.14	-0.29732	0.150204	-1.97944	0.047767	0.470837	0.32713	Sv2a
ENSRNOT00000026382	1347.62	-0.243274	0.122958	-1.97852	0.0478706	0.470837	0.32713	Ap4b1
ENSRNOT00000047836	1945.91	0.418831	0.210951	1.98544	0.0470953	0.470837	0.32713	Rap1a
ENSRNOT00000055219	64.9523	-0.563406	0.284044	-1.98352	0.0473093	0.470837	0.32713	Mroh8
ENSRNOT00000010157	15921	-0.325581	0.16414	-1.98355	0.0473055	0.470837	0.32713	Pygb
ENSRNOT00000057441	1461.94	0.547035	0.275458	1.98591	0.0470433	0.470837	0.32713	Tgfa
ENSRNOT00000009321	41.7336	0.546418	0.275095	1.98629	0.0470011	0.470837	0.32713	Eva1a
ENSRNOT00000007577	2204.22	0.519225	0.261509	1.98549	0.0470895	0.470837	0.32713	Mgp
ENSRNOT00000085564	34.8261	0.482866	0.243035	1.98682	0.0469422	0.470837	0.32713	Jph1
ENSRNOT00000029712	1057.46	-0.301302	0.152315	-1.97815	0.0479121	0.470837	0.32713	Ndufb6
ENSRNOT00000015338	258.221	0.417808	0.210159	1.98805	0.0468059	0.470837	0.32713	Shb
ENSRNOT00000051554	1668.88	0.332447	0.16777	1.98156	0.0475284	0.470837	0.32713	Vamp3
ENSRNOT00000027251	23.2267	0.590427	0.297037	1.98772	0.0468423	0.470837	0.32713	Tnfrsf4
ENSRNOT00000011466	198.668	-0.407092	0.205637	-1.97966	0.0477421	0.470837	0.32713	Dact1
ENSRNOT00000011010	1833.38	-0.292123	0.147507	-1.9804	0.0476583	0.470837	0.32713	Tpgs1
ENSRNOT00000081766	59.2964	-0.589334	0.297428	-1.98144	0.0475423	0.470837	0.32713	Kansl2
ENSRNOT00000088191	2767.31	-0.484655	0.24414	-1.98515	0.0471273	0.470837	0.32713	Asic1
ENSRNOT00000085745	273.132	0.328748	0.166183	1.97823	0.0479027	0.470837	0.32713	Trip4
ENSRNOT00000024975	1888.95	0.197604	0.0998508	1.97899	0.0478169	0.470837	0.32713	Cnppd1
ENSRNOT00000017138	1774.46	0.167827	0.0846836	1.98181	0.0475001	0.470837	0.32713	Tceal8
ENSRNOT00000019660	136.58	0.470917	0.237342	1.98412	0.047242	0.470837	0.32713	Rpl3l
ENSRNOT00000065633	3836.36	0.238824	0.120511	1.98177	0.0475051	0.470837	0.32713	Ccng1
ENSRNOT00000033276	104.832	0.57511	0.290745	1.97806	0.0479221	0.470837	0.32713	Rprml
ENSRNOT00000002715	2955.4	0.251011	0.126511	1.9841	0.0472442	0.470837	0.32713	Rcan1
ENSRNOT00000005143	23.4842	-0.589556	0.297786	-1.9798	0.0477262	0.470837	0.32713	Cxcr4
ENSRNOT00000057735	159.498	-0.52049	0.262905	-1.97977	0.0477294	0.470837	0.32713	Stum
ENSRNOT00000005459	27.3487	-0.590342	0.297623	-1.98352	0.0473093	0.470837	0.32713	Mtarc1
ENSRNOT00000039523	1143.1	-0.242509	0.122558	-1.97872	0.0478476	0.470837	0.32713	Cep68
ENSRNOT00000021704	58.6325	0.494068	0.249669	1.9789	0.0478277	0.470837	0.32713	Ppp1r3g
ENSRNOT00000046369	140.195	0.550342	0.277427	1.98374	0.0472853	0.470837	0.32713	Gypc
ENSRNOT00000023478	12337.2	-0.3709	0.187054	-1.98285	0.0473842	0.470837	0.32713	RGD1304884
ENSRNOT00000084734	670.902	0.314509	0.158849	1.97993	0.0477118	0.470837	0.32713	Fhod1
ENSRNOT00000078739	378.735	0.397743	0.20082	1.9806	0.0476365	0.470837	0.32713	Sirt1
ENSRNOT00000045937	2593.63	0.463025	0.234284	1.97634	0.0481162	0.472425	0.325667	Enpp4
ENSRNOT00000033933	193.832	0.562029	0.284422	1.97604	0.0481507	0.472447	0.325647	Raver2
ENSRNOT00000008359	2353.06	0.197679	0.100136	1.9741	0.0483707	0.474286	0.32396	Pum2
ENSRNOT00000028074	2022.21	0.237934	0.120569	1.97342	0.0484479	0.474464	0.323797	Cpsf7
ENSRNOT00000019224	1228.28	-0.336527	0.170562	-1.97305	0.0484898	0.474464	0.323797	Smim12
ENSRNOT00000014218	24.1524	0.581047	0.29453	1.9728	0.0485188	0.474464	0.323797	Lhx9
ENSRNOT00000082369	212.229	0.282145	0.143048	1.97239	0.0485653	0.474601	0.323671	Pced1a
ENSRNOT00000076133	742.953	0.438258	0.222333	1.97118	0.0487034	0.474996	0.32331	Slfn5
ENSRNOT00000001783	2272.17	-0.190337	0.0965564	-1.97125	0.0486949	0.474996	0.32331	Fam20c
ENSRNOT00000001722	658.771	-0.310201	0.157327	-1.9717	0.0486443	0.474996	0.32331	Gpn3
ENSRNOT00000021075	790.789	-0.207007	0.105052	-1.97051	0.0487798	0.475424	0.322919	Mrps34
ENSRNOT00000027553	730.996	-0.307348	0.156039	-1.96969	0.0488739	0.476023	0.322372	Utp4
ENSRNOT00000028624	3386.51	0.365432	0.185585	1.96908	0.0489437	0.476155	0.322251	Fxyd1
ENSRNOT00000009468	378.924	-0.311131	0.158014	-1.969	0.0489527	0.476155	0.322251	Dhx33
ENSRNOT00000031172	8497.51	-0.255605	0.129852	-1.96843	0.0490183	0.47616	0.322248	Brsk1
ENSRNOT00000074177	1092.35	0.310682	0.157813	1.96867	0.0489915	0.47616	0.322248	Sgce
ENSRNOT00000015384	2998.2	-0.38925	0.197914	-1.96676	0.0492108	0.476909	0.321565	Lrp3
ENSRNOT00000002872	480.99	-0.335865	0.170773	-1.96673	0.049214	0.476909	0.321565	Fastkd2
ENSRNOT00000050494	279.552	-0.346366	0.176046	-1.96748	0.0491282	0.476909	0.321565	Fam174a
ENSRNOT00000047011	262.137	0.449196	0.228409	1.96663	0.0492261	0.476909	0.321565	Stk10
ENSRNOT00000003770	252.601	0.440077	0.223817	1.96624	0.049271	0.477027	0.321457	Gfpt2
ENSRNOT00000025507	221.083	0.426687	0.217174	1.96472	0.0494466	0.477776	0.320775	Pold4
ENSRNOT00000018453	838.42	-0.29891	0.152126	-1.96489	0.0494273	0.477776	0.320775	Prxl2b
ENSRNOT00000015373	19.5438	-0.55029	0.280016	-1.96521	0.0493902	0.477776	0.320775	Coa8
ENSRNOT00000004923	186.239	-0.469835	0.239228	-1.96397	0.0495339	0.478303	0.320297	Fam184b
ENSRNOT00000013126	1649.81	0.486461	0.247844	1.96278	0.0496722	0.478869	0.319783	Sbf2
ENSRNOT00000030108	49.5032	0.500403	0.254967	1.96262	0.0496909	0.478869	0.319783	LOC100359574
ENSRNOT00000082066	5200.71	0.250455	0.127602	1.96279	0.0496711	0.478869	0.319783	Amfr
ENSRNOT00000012004	1700.97	0.242319	0.123487	1.96231	0.0497264	0.478895	0.319759	Hbp1
ENSRNOT00000086396	20.4795	-0.583122	0.297257	-1.96168	0.0497999	0.479287	0.319404	Slc8a2
ENSRNOT00000014439	1079.87	0.358666	0.182969	1.96025	0.0499664	0.479347	0.31935	Dap
ENSRNOT00000005911	419.025	0.42444	0.216527	1.96022	0.0499702	0.479347	0.31935	Elk3
ENSRNOT00000002299	65.708	-0.460233	0.234682	-1.9611	0.0498677	0.479347	0.31935	Chaf1b
ENSRNOT00000001398	1780.23	0.326018	0.166283	1.96062	0.0499234	0.479347	0.31935	Snapc2
ENSRNOT00000010263	8069.94	-0.296159	0.151135	-1.95956	0.0500472	0.47977	0.318967	Nap1l5
ENSRNOT00000077968	98.5947	0.456877	0.233277	1.95851	0.0501696	0.480345	0.318446	RGD1307554
ENSRNOT00000021164	475.451	0.485141	0.247748	1.95821	0.050206	0.480345	0.318446	Wnt5a
ENSRNOT00000017361	1940.33	0.179062	0.0914388	1.95827	0.0501981	0.480345	0.318446	Rbl2
ENSRNOT00000057122	254.631	0.550464	0.281225	1.95738	0.0503031	0.480456	0.318346	Fcgbp
ENSRNOT00000051467	1739.99	0.293723	0.150132	1.95643	0.050415	0.480456	0.318346	Dot1l
ENSRNOT00000031272	1994.72	0.191629	0.0979469	1.95646	0.0504114	0.480456	0.318346	Tspan31
ENSRNOT00000003219	1332.84	0.361468	0.184734	1.95669	0.0503834	0.480456	0.318346	Scpep1
ENSRNOT00000080410	151.561	-0.336171	0.171856	-1.95613	0.0504503	0.480479	0.318326	Bcat1
ENSRNOT00000054890	1038.07	0.504384	0.258015	1.95486	0.0505997	0.480803	0.318032	Inpp5a
ENSRNOT00000024517	5152.7	-0.235545	0.120502	-1.95469	0.0506192	0.480803	0.318032	Ndufv1
ENSRNOT00000076647	66.3397	0.430199	0.220088	1.95467	0.0506225	0.480803	0.318032	RGD1566100
ENSRNOT00000089590	2416.84	-0.267841	0.137042	-1.95444	0.050649	0.480803	0.318032	Adap1
ENSRNOT00000057501	1160.39	0.242201	0.123879	1.95514	0.0505666	0.480803	0.318032	Mtmr3
ENSRNOT00000039280	107.267	0.382756	0.195899	1.95385	0.0507195	0.481159	0.317711	Tsc22d4
ENSRNOT00000029444	392.747	-0.232902	0.119236	-1.95328	0.0507862	0.48148	0.317422	Hddc2
ENSRNOT00000008454	2909.06	0.262182	0.134307	1.95211	0.0509247	0.482167	0.316803	Zhx1
ENSRNOT00000014704	21262.5	-0.194122	0.0994334	-1.95228	0.0509049	0.482167	0.316803	Slc25a4
ENSRNOT00000077797	39.7023	0.564544	0.289334	1.95118	0.0510356	0.482903	0.31614	Pkn3
ENSRNOT00000020858	189.419	-0.468013	0.239987	-1.95016	0.0511572	0.483488	0.315614	Dipk1c
ENSRNOT00000091139	656.491	0.469893	0.240958	1.9501	0.0511636	0.483488	0.315614	Piezo1
ENSRNOT00000005849	947.145	-0.254198	0.130423	-1.94903	0.0512914	0.484382	0.314812	Zbtb18
ENSRNOT00000006777	5762.86	0.448005	0.229964	1.94815	0.0513965	0.484748	0.314484	Gpm6b
ENSRNOT00000020970	433.126	0.428162	0.219775	1.94818	0.0513935	0.484748	0.314484	Kctd11
ENSRNOT00000045279	98.0939	0.422593	0.217024	1.94722	0.0515088	0.484956	0.314297	Kdm3a
ENSRNOT00000072165	1420.07	-0.176661	0.0907513	-1.94665	0.0515767	0.484956	0.314297	Txlna
ENSRNOT00000045130	119.189	0.460672	0.236657	1.94658	0.0515847	0.484956	0.314297	Mon2
ENSRNOT00000003224	117.27	-0.480584	0.246838	-1.94696	0.0515393	0.484956	0.314297	Sgcd
ENSRNOT00000014273	185.003	0.517196	0.265693	1.94659	0.051584	0.484956	0.314297	Plau
ENSRNOT00000002883	513.921	0.426481	0.219176	1.94584	0.0516742	0.485485	0.313824	Fam114a1
ENSRNOT00000067920	2774.83	0.420474	0.216139	1.94539	0.0517285	0.485683	0.313647	Reep3
ENSRNOT00000056808	1030.08	0.355625	0.182859	1.94481	0.0517983	0.486025	0.313341	Qser1
ENSRNOT00000000078	942.819	0.422126	0.217087	1.94451	0.0518345	0.486052	0.313317	Ppp2r5a
ENSRNOT00000071664	10582	0.258368	0.132897	1.94412	0.0518813	0.486179	0.313204	Rhoa
ENSRNOT00000005504	56.4967	0.506467	0.260567	1.94371	0.0519305	0.486328	0.313071	Prorsd1
ENSRNOT00000023530	6644.24	-0.479633	0.246876	-1.94281	0.0520397	0.486969	0.312498	Igfbp5
ENSRNOT00000086392	240.897	0.493861	0.254228	1.94259	0.0520657	0.486969	0.312498	Nde1
ENSRNOT00000080429	100.761	-0.494296	0.254611	-1.94137	0.052213	0.487411	0.312105	Dll1
ENSRNOT00000088753	1094.61	-0.218459	0.112512	-1.94164	0.0521802	0.487411	0.312105	Chchd6
ENSRNOT00000016233	1472.94	0.292698	0.150761	1.94146	0.0522023	0.487411	0.312105	Dennd6a
ENSRNOT00000067455	671.021	0.29618	0.152662	1.9401	0.0523676	0.487918	0.311653	Sesn2
ENSRNOT00000083383	120.108	0.386709	0.199269	1.94064	0.0523024	0.487918	0.311653	Smc6
ENSRNOT00000006776	2046.57	-0.375929	0.193825	-1.93952	0.0524375	0.488258	0.311351	Lpcat4
ENSRNOT00000025491	512.244	0.369907	0.190814	1.93857	0.0525533	0.488712	0.310947	RGD1308134
ENSRNOT00000023945	1148.76	0.456615	0.235542	1.93858	0.0525531	0.488712	0.310947	Net1
ENSRNOT00000075003	762.229	0.287018	0.14812	1.93774	0.0526551	0.489097	0.310605	Ldaf1
ENSRNOT00000036357	3343.47	0.350352	0.180809	1.93768	0.0526617	0.489097	0.310605	Micall1
ENSRNOT00000090079	532.491	0.27409	0.141476	1.93736	0.0527017	0.489157	0.310552	Tmem106c
ENSRNOT00000082627	36.7346	0.563996	0.291303	1.93611	0.0528537	0.489401	0.310335	Cp
ENSRNOT00000027173	9651.74	-0.35093	0.181295	-1.93568	0.052907	0.489401	0.310335	Impdh1
ENSRNOT00000018133	169.098	0.489213	0.252668	1.93619	0.0528449	0.489401	0.310335	Depp1
ENSRNOT00000033726	6067.86	-0.201778	0.104244	-1.93562	0.0529142	0.489401	0.310335	Cs
ENSRNOT00000052068	1427.36	-0.183908	0.0950184	-1.9355	0.0529291	0.489401	0.310335	Slc25a27
ENSRNOT00000035347	9496.39	0.256224	0.132417	1.93499	0.0529918	0.489671	0.310095	Tacc1
ENSRNOT00000004081	1114.31	0.42915	0.221821	1.93467	0.0530311	0.489724	0.310049	Ttyh2
ENSRNOT00000047805	122.827	0.570646	0.295003	1.93437	0.0530677	0.489752	0.310024	Asph
ENSRNOT00000091143	266.049	-0.29305	0.151531	-1.93393	0.0531222	0.489946	0.309852	Sanbr
ENSRNOT00000019778	536.522	0.224454	0.116143	1.93256	0.0532907	0.491149	0.308787	Csgalnact2
ENSRNOT00000075439	98.0577	0.526659	0.272553	1.93232	0.05332	0.491149	0.308787	Ccdc13
ENSRNOT00000026379	1647.39	0.302936	0.156958	1.93005	0.0536011	0.491526	0.308454	Josd2
ENSRNOT00000045628	316.411	0.532247	0.275666	1.93076	0.0535123	0.491526	0.308454	Tf
ENSRNOT00000047550	103937	0.440183	0.228033	1.93035	0.0535635	0.491526	0.308454	ND1
ENSRNOT00000059270	3791.94	-0.238284	0.12347	-1.92989	0.0536204	0.491526	0.308454	Clcn4
ENSRNOT00000072208	462.33	0.345355	0.178958	1.92981	0.0536302	0.491526	0.308454	Ephb4
ENSRNOT00000059501	2813.62	0.291478	0.150955	1.9309	0.0534952	0.491526	0.308454	Rps14
ENSRNOT00000091670	2251.54	-0.181211	0.0938855	-1.93012	0.0535916	0.491526	0.308454	Nacc1
ENSRNOT00000019734	666.376	-0.207477	0.107562	-1.92891	0.0537423	0.491945	0.308084	Hbs1l
ENSRNOT00000024150	778.209	-0.330764	0.171701	-1.92639	0.0540555	0.491945	0.308084	Iglon5
ENSRNOT00000022452	336.321	-0.341727	0.177311	-1.92728	0.0539452	0.491945	0.308084	Zfp668
ENSRNOT00000026033	2952.76	0.257974	0.133816	1.92783	0.0538763	0.491945	0.308084	Nxf1
ENSRNOT00000026609	450.575	0.40312	0.209174	1.9272	0.0539552	0.491945	0.308084	Cuedc2
ENSRNOT00000074023	1870.78	-0.407343	0.211454	-1.92639	0.0540553	0.491945	0.308084	Kcnb1
ENSRNOT00000051550	143.232	-0.403706	0.209444	-1.92751	0.0539159	0.491945	0.308084	Mcf2
ENSRNOT00000046364	181.039	-0.379956	0.197203	-1.92673	0.0540135	0.491945	0.308084	Zfp711
ENSRNOT00000056273	46.9798	0.568269	0.294674	1.92846	0.0537975	0.491945	0.308084	Adap2
ENSRNOT00000041715	130.217	-0.511065	0.265304	-1.92634	0.0540621	0.491945	0.308084	Stxbp5l
ENSRNOT00000073258	335.401	0.407042	0.21142	1.92528	0.0541947	0.492679	0.307436	Lin7c
ENSRNOT00000052098	950.106	-0.325652	0.169207	-1.92458	0.0542818	0.492689	0.307427	Rangap1
ENSRNOT00000000448	398.225	0.391971	0.203662	1.92462	0.0542774	0.492689	0.307427	Zup1
ENSRNOT00000070812	29547.5	0.481408	0.250216	1.92396	0.054359	0.492945	0.307201	Pea15
ENSRNOT00000027022	353.004	-0.509587	0.264938	-1.92342	0.0544279	0.492957	0.307191	Doc2a
ENSRNOT00000037483	627.176	0.324271	0.168569	1.92366	0.0543969	0.492957	0.307191	Plekhf2
ENSRNOT00000032106	565.322	-0.342301	0.178392	-1.91881	0.055008	0.493916	0.306347	Adamtsl3
ENSRNOT00000068381	192.355	0.473239	0.246984	1.91607	0.0553557	0.493916	0.306347	Mecom
ENSRNOT00000014180	3028.75	0.392725	0.204562	1.91983	0.054879	0.493916	0.306347	Ca3
ENSRNOT00000022073	2270.37	-0.258265	0.134721	-1.91704	0.0552328	0.493916	0.306347	Tcea2
ENSRNOT00000073638	3619.22	-0.302294	0.157705	-1.91683	0.0552596	0.493916	0.306347	Tmem178b
ENSRNOT00000014275	720.116	0.368587	0.191809	1.92164	0.0546515	0.493916	0.306347	Ndc1
ENSRNOT00000019213	4367.93	-0.378805	0.1977	-1.91606	0.0553569	0.493916	0.306347	Jag2
ENSRNOT00000075371	534.238	0.300244	0.156359	1.92022	0.0548305	0.493916	0.306347	Ctdsp2
ENSRNOT00000085727	2566.67	-0.289402	0.150681	-1.92062	0.0547791	0.493916	0.306347	Myo1e
ENSRNOT00000083255	3598.13	0.411718	0.214697	1.91767	0.0551525	0.493916	0.306347	Adam10
ENSRNOT00000058685	170.255	0.321366	0.167685	1.91648	0.0553038	0.493916	0.306347	Sin3a
ENSRNOT00000074515	107.947	0.389558	0.203253	1.91662	0.0552867	0.493916	0.306347	Syncrip
ENSRNOT00000021048	1645.64	0.425229	0.221339	1.92116	0.0547112	0.493916	0.306347	Myl12a
ENSRNOT00000042066	17073.9	-0.2795	0.145457	-1.92153	0.0546648	0.493916	0.306347	Mapk8ip3
ENSRNOT00000060156	91.6665	-0.439091	0.228946	-1.91788	0.0551266	0.493916	0.306347	Wfikkn1
ENSRNOT00000009778	645.995	0.383303	0.199937	1.91712	0.0552226	0.493916	0.306347	Cyb561
ENSRNOT00000002240	1915.54	0.377812	0.197118	1.91668	0.0552791	0.493916	0.306347	Tbc1d23
ENSRNOT00000056932	716.45	-0.409022	0.213117	-1.91924	0.0549543	0.493916	0.306347	RGD1560398
ENSRNOT00000058204	666.799	-0.398554	0.207626	-1.91958	0.0549111	0.493916	0.306347	Serp2
ENSRNOT00000024424	61.476	-0.448408	0.233906	-1.91704	0.0552324	0.493916	0.306347	Tmem221
ENSRNOT00000024098	1228.71	0.394047	0.205353	1.91887	0.0550004	0.493916	0.306347	Actn2
ENSRNOT00000018511	1046.99	0.317976	0.16576	1.91829	0.055074	0.493916	0.306347	Spry4
ENSRNOT00000000434	352.277	0.561545	0.292757	1.91813	0.0550951	0.493916	0.306347	Pbld1
ENSRNOT00000023262	64.4773	0.538177	0.281021	1.91507	0.0554831	0.494096	0.306188	Igsf6
ENSRNOT00000055570	94.5158	0.502375	0.262601	1.91308	0.0557381	0.494096	0.306188	Cyp2u1
ENSRNOT00000009903	115.807	0.435881	0.227576	1.91532	0.0554518	0.494096	0.306188	Smtnl1
ENSRNOT00000015843	795.879	-0.225386	0.117717	-1.91465	0.0555377	0.494096	0.306188	Blvra
ENSRNOT00000007326	502.614	0.423519	0.221341	1.91342	0.0556941	0.494096	0.306188	Zhx2
ENSRNOT00000017906	45.2875	0.548349	0.286569	1.9135	0.0556846	0.494096	0.306188	Phf21b
ENSRNOT00000026728	7169	-0.299628	0.15652	-1.91431	0.0555805	0.494096	0.306188	Tmem63b
ENSRNOT00000001961	2900.64	0.160762	0.0840211	1.91335	0.0557028	0.494096	0.306188	Por
ENSRNOT00000060980	134.357	0.404176	0.211258	1.91319	0.055724	0.494096	0.306188	RT1-CE5
ENSRNOT00000025913	364.502	0.466904	0.245441	1.90231	0.0571309	0.494357	0.305959	Bcl3
ENSRNOT00000022426	4001.87	-0.277623	0.145875	-1.90316	0.05702	0.494357	0.305959	Btrc
ENSRNOT00000090417	171.974	0.523916	0.275023	1.90499	0.0567814	0.494357	0.305959	Gng8
ENSRNOT00000025092	1586.54	0.4563	0.2389	1.91001	0.0561322	0.494357	0.305959	Carns1
ENSRNOT00000020272	377.63	0.485671	0.255197	1.90312	0.0570243	0.494357	0.305959	Slc1a1
ENSRNOT00000028625	774.312	-0.24957	0.130523	-1.91208	0.0558654	0.494357	0.305959	Vps72
ENSRNOT00000082857	493.981	-0.209945	0.110311	-1.90321	0.0570134	0.494357	0.305959	Selenoh
ENSRNOT00000012490	1301.14	-0.330107	0.17278	-1.91056	0.0560607	0.494357	0.305959	Ccdc126
ENSRNOT00000024932	447.506	0.384585	0.201434	1.90924	0.0562314	0.494357	0.305959	Per3
ENSRNOT00000008138	125.23	0.434055	0.226994	1.91219	0.0558519	0.494357	0.305959	Slc38a1
ENSRNOT00000017067	4625.78	-0.206264	0.108086	-1.90834	0.0563479	0.494357	0.305959	Cyc1
ENSRNOT00000083926	1477.86	0.169311	0.0889491	1.90346	0.0569805	0.494357	0.305959	Rpap3
ENSRNOT00000008566	3573.18	0.272032	0.142779	1.90526	0.0567463	0.494357	0.305959	Mtmr2
ENSRNOT00000039730	564.272	0.526319	0.276467	1.90373	0.0569455	0.494357	0.305959	Smad3
ENSRNOT00000032785	45.9576	0.561562	0.294142	1.90915	0.0562425	0.494357	0.305959	Pik3r5
ENSRNOT00000086892	147.797	-0.411419	0.216085	-1.90397	0.0569143	0.494357	0.305959	Dhx8
ENSRNOT00000009283	18.447	0.558754	0.293829	1.90163	0.0572193	0.494357	0.305959	Dnase1
ENSRNOT00000005220	3083.56	-0.367542	0.192948	-1.90487	0.0567967	0.494357	0.305959	Paqr4
ENSRNOT00000026139	126.194	-0.447668	0.235291	-1.90262	0.0570906	0.494357	0.305959	Chtf18
ENSRNOT00000089638	577.593	0.28337	0.148638	1.90645	0.056592	0.494357	0.305959	Derl2
ENSRNOT00000004138	1680.75	0.488391	0.256167	1.90653	0.0565809	0.494357	0.305959	Arhgap31
ENSRNOT00000029549	188.028	0.467496	0.245216	1.90647	0.0565898	0.494357	0.305959	Acap2
ENSRNOT00000048306	65.393	0.501249	0.263206	1.9044	0.0568585	0.494357	0.305959	Abcc5
ENSRNOT00000029179	203.55	0.539085	0.282368	1.90916	0.0562416	0.494357	0.305959	Fcer1g
ENSRNOT00000002809	5264.41	0.23447	0.123301	1.9016	0.0572235	0.494357	0.305959	Igfbp7
ENSRNOT00000007181	4652.04	-0.177591	0.0929462	-1.91069	0.0560445	0.494357	0.305959	Maea
ENSRNOT00000005934	1481.81	0.340075	0.178634	1.90375	0.0569423	0.494357	0.305959	Tcn2
ENSRNOT00000018227	823.205	0.54593	0.286987	1.90228	0.057135	0.494357	0.305959	Pgam2
ENSRNOT00000087212	12076.9	-0.382672	0.201205	-1.9019	0.0571844	0.494357	0.305959	Nacad
ENSRNOT00000015271	1222.03	0.271127	0.142135	1.90754	0.0564512	0.494357	0.305959	Farp1
ENSRNOT00000019646	58.7776	0.567452	0.297725	1.90596	0.0566558	0.494357	0.305959	Arl11
ENSRNOT00000079585	116.237	-0.507145	0.265338	-1.91132	0.0559635	0.494357	0.305959	Ppp2r2b
ENSRNOT00000090923	74.9906	0.566226	0.296284	1.91109	0.055993	0.494357	0.305959	Lims2
ENSRNOT00000027755	1120.75	0.254921	0.133513	1.90933	0.0562202	0.494357	0.305959	Stard4
ENSRNOT00000026174	1356.46	0.422102	0.221399	1.90652	0.0565824	0.494357	0.305959	Sh3tc2
ENSRNOT00000081246	308.158	-0.439657	0.230548	-1.90701	0.0565197	0.494357	0.305959	Slc12a3
ENSRNOT00000003762	779.885	-0.214406	0.112621	-1.90378	0.0569386	0.494357	0.305959	Mri1
ENSRNOT00000022823	3109.71	-0.213003	0.111876	-1.90392	0.0569207	0.494357	0.305959	Spire2
ENSRNOT00000090925	8536.86	0.397212	0.208245	1.90742	0.0564657	0.494357	0.305959	Itpr3
ENSRNOT00000000708	26.0762	-0.55754	0.29274	-1.90456	0.0568373	0.494357	0.305959	Calhm4
ENSRNOT00000004834	1410.46	0.472232	0.248426	1.9009	0.0573154	0.494517	0.305818	Disp1
ENSRNOT00000004274	1221.17	0.446536	0.234935	1.90068	0.0573437	0.494517	0.305818	Tapt1
ENSRNOT00000026378	382.76	-0.331902	0.174679	-1.90007	0.0574243	0.49492	0.305465	Psd
ENSRNOT00000016519	334.252	-0.358827	0.188947	-1.89909	0.0575531	0.495302	0.30513	S100a13
ENSRNOT00000010524	703.08	0.316688	0.166775	1.89889	0.0575791	0.495302	0.30513	Spata6
ENSRNOT00000050374	1759.39	0.396041	0.208586	1.8987	0.0576043	0.495302	0.30513	Mras
ENSRNOT00000048692	22.7069	0.561511	0.295669	1.89912	0.0575487	0.495302	0.30513	Sh2d1b
ENSRNOT00000086890	522.912	-0.352733	0.185985	-1.89657	0.0578851	0.496236	0.304312	Fuz
ENSRNOT00000056151	1532.65	0.34532	0.182153	1.89577	0.0579905	0.496236	0.304312	Serf2
ENSRNOT00000005753	605.319	0.3299	0.173898	1.89709	0.0578165	0.496236	0.304312	Slc25a29
ENSRNOT00000028458	923.125	0.39048	0.205918	1.89629	0.0579217	0.496236	0.304312	Myl3
ENSRNOT00000040525	9202.23	-0.40199	0.212041	-1.89581	0.0579847	0.496236	0.304312	Adam23
ENSRNOT00000003888	410.113	0.393113	0.207197	1.89729	0.0577894	0.496236	0.304312	Nagpa
ENSRNOT00000029439	786.75	0.329377	0.173658	1.8967	0.0578676	0.496236	0.304312	Mtarc2
ENSRNOT00000058206	4134.02	-0.368729	0.194537	-1.89542	0.0580374	0.496236	0.304312	Tsc22d1
ENSRNOT00000016020	483.925	-0.539491	0.284364	-1.89719	0.0578035	0.496236	0.304312	Rem2
ENSRNOT00000017765	23.6293	0.420163	0.221687	1.8953	0.0580528	0.496236	0.304312	Pcdh20
ENSRNOT00000056592	1806.52	0.369947	0.195532	1.892	0.0584911	0.498814	0.302061	Pabpc4
ENSRNOT00000025391	3908.42	-0.296059	0.156454	-1.8923	0.0584505	0.498814	0.302061	Btbd2
ENSRNOT00000074499	350.271	0.350865	0.185428	1.89219	0.0584653	0.498814	0.302061	LOC100362980
ENSRNOT00000027053	1412.55	0.356698	0.188528	1.89202	0.0584884	0.498814	0.302061	Kxd1
ENSRNOT00000088561	323.046	-0.368821	0.194995	-1.89144	0.0585659	0.499161	0.30176	Fpgt
ENSRNOT00000087306	316.953	0.518142	0.273984	1.89114	0.0586055	0.499207	0.30172	Lsmem2
ENSRNOT00000023172	6118.33	0.460558	0.243639	1.89033	0.0587141	0.499549	0.301422	Mvb12b
ENSRNOT00000001609	4784.15	-0.236811	0.125265	-1.89048	0.0586943	0.499549	0.301422	Gatd3a
ENSRNOT00000077375	2185.7	0.189896	0.100574	1.88812	0.0590094	0.500365	0.300713	Kirrel1
ENSRNOT00000026216	27.214	-0.547188	0.289784	-1.88826	0.0589906	0.500365	0.300713	Inka1
ENSRNOT00000004701	105.836	-0.562314	0.297799	-1.88823	0.0589946	0.500365	0.300713	Ro60
ENSRNOT00000020446	1707.7	0.394073	0.208705	1.88818	0.0590011	0.500365	0.300713	Cyb5a
ENSRNOT00000084638	60.9064	0.51376	0.27193	1.88931	0.0588497	0.500365	0.300713	Rxrb
ENSRNOT00000018890	125.869	0.40415	0.214084	1.88781	0.0590515	0.500379	0.300701	Ankrd2
ENSRNOT00000029696	1392.67	0.487306	0.258228	1.88712	0.0591446	0.500646	0.300469	Paqr8
ENSRNOT00000025147	18.5061	-0.536456	0.284281	-1.88706	0.0591516	0.500646	0.300469	Impa2
ENSRNOT00000020781	198.911	-0.354323	0.187845	-1.88625	0.0592617	0.500844	0.300298	Hemk1
ENSRNOT00000004256	467.834	-0.441083	0.23382	-1.88643	0.0592376	0.500844	0.300298	Gprc5c
ENSRNOT00000061054	473.114	0.503722	0.267067	1.88613	0.059278	0.500844	0.300298	Lims2
ENSRNOT00000044742	456.264	0.528678	0.280526	1.8846	0.059484	0.502294	0.299042	Dclk3
ENSRNOT00000010701	2366.13	0.263832	0.140014	1.88432	0.0595215	0.50232	0.29902	Ehd4
ENSRNOT00000015958	1073.31	0.457791	0.243108	1.88308	0.05969	0.502625	0.298756	S100a4
ENSRNOT00000022014	354.781	0.328548	0.174694	1.88071	0.0600118	0.502625	0.298756	Fam136a
ENSRNOT00000029025	1287.43	0.33711	0.179005	1.88324	0.0596675	0.502625	0.298756	Cdc42
ENSRNOT00000038556	254.831	0.414374	0.220426	1.87988	0.0601242	0.502625	0.298756	Plekhn1
ENSRNOT00000005825	1409.47	0.292291	0.155318	1.88189	0.0598516	0.502625	0.298756	Sptssa
ENSRNOT00000005577	4370.03	0.276191	0.146925	1.87981	0.0601343	0.502625	0.298756	Rps29
ENSRNOT00000061159	28.4116	-0.557324	0.296351	-1.88062	0.0600231	0.502625	0.298756	Pip5k1c
ENSRNOT00000016464	490.813	-0.294101	0.156241	-1.88235	0.0597884	0.502625	0.298756	Exosc4
ENSRNOT00000007424	1771.32	0.470194	0.249625	1.8836	0.0596187	0.502625	0.298756	Desi1
ENSRNOT00000016520	2461.39	-0.196993	0.104771	-1.88023	0.0600762	0.502625	0.298756	Samm50
ENSRNOT00000073157	401.171	-0.354355	0.188512	-1.87975	0.0601422	0.502625	0.298756	Pin4
ENSRNOT00000026641	972.503	0.339119	0.180294	1.88092	0.0599826	0.502625	0.298756	Antkmt
ENSRNOT00000000263	2958.73	-0.190579	0.101358	-1.88026	0.0600723	0.502625	0.298756	Amz2
ENSRNOT00000070815	22.6171	-0.559627	0.297641	-1.88021	0.0600798	0.502625	0.298756	Rp1l1
ENSRNOT00000000060	4133.56	-0.219153	0.116479	-1.88148	0.0599061	0.502625	0.298756	Abhd8
ENSRNOT00000057572	783.124	0.251385	0.133556	1.88225	0.0598022	0.502625	0.298756	Abi1
ENSRNOT00000075397	170769	0.36783	0.195774	1.87885	0.0602654	0.502836	0.298574	Scd2
ENSRNOT00000017756	2398.99	-0.215891	0.114909	-1.8788	0.0602714	0.502836	0.298574	Dctn6
ENSRNOT00000036187	803.57	0.232348	0.123866	1.8758	0.0606822	0.503262	0.298206	Zfp646
ENSRNOT00000086765	25.6205	-0.511068	0.272413	-1.87608	0.0606448	0.503262	0.298206	Mier1
ENSRNOT00000013321	74.1226	0.545458	0.290816	1.87561	0.0607085	0.503262	0.298206	Cyp4b1
ENSRNOT00000076708	12559.8	-0.373212	0.199056	-1.87491	0.0608051	0.503262	0.298206	Lynx1
ENSRNOT00000055302	599.831	0.221583	0.118081	1.87653	0.0605824	0.503262	0.298206	Pcbp2
ENSRNOT00000025093	9000.91	0.146918	0.0783481	1.8752	0.0607651	0.503262	0.298206	Ptma
ENSRNOT00000017486	63298.1	0.392869	0.209437	1.87583	0.0606781	0.503262	0.298206	Sparc
ENSRNOT00000055176	697.913	0.229293	0.122218	1.87609	0.0606425	0.503262	0.298206	Eftud2
ENSRNOT00000055037	638.314	-0.24954	0.132961	-1.87679	0.0605465	0.503262	0.298206	Tmem104
ENSRNOT00000082998	1156.21	0.32681	0.174081	1.87734	0.0604712	0.503262	0.298206	RGD1306556
ENSRNOT00000081845	1339.42	0.217772	0.116091	1.87586	0.0606739	0.503262	0.298206	Nr1d2
ENSRNOT00000061187	2955.8	-0.251754	0.134268	-1.87501	0.060791	0.503262	0.298206	Spock1
ENSRNOT00000001636	1039.27	0.190336	0.101463	1.87591	0.0606682	0.503262	0.298206	Ube2g2
ENSRNOT00000001938	1763.27	-0.146819	0.0783274	-1.87443	0.0608719	0.503529	0.297975	Orai2
ENSRNOT00000076639	89.3649	-0.553342	0.295287	-1.87391	0.0609423	0.503736	0.297797	Slc6a17
ENSRNOT00000018776	384.955	0.554129	0.295841	1.87306	0.0610596	0.503736	0.297797	Lcn2
ENSRNOT00000086090	34.9746	0.516835	0.275845	1.87364	0.0609797	0.503736	0.297797	Pisd
ENSRNOT00000078797	57.2647	-0.548895	0.293009	-1.87331	0.0610261	0.503736	0.297797	Hsbp1l1
ENSRNOT00000001114	2468.09	-0.308254	0.164579	-1.87299	0.0610694	0.503736	0.297797	Atp6v1g2
ENSRNOT00000003511	108.208	0.545131	0.291128	1.87248	0.0611403	0.504037	0.297538	Sox9
ENSRNOT00000015845	1368.5	0.489833	0.262563	1.86558	0.0620995	0.504777	0.296901	Pcsk6
ENSRNOT00000065921	1900.74	0.49439	0.264523	1.86899	0.0616245	0.504777	0.296901	Tjp2
ENSRNOT00000024771	40761.9	0.555821	0.297615	1.86758	0.0618199	0.504777	0.296901	Prx
ENSRNOT00000026891	95.6191	0.467285	0.249994	1.86918	0.0615972	0.504777	0.296901	Gmfg
ENSRNOT00000025949	202.064	-0.493012	0.26436	-1.86493	0.0621915	0.504777	0.296901	Clec11a
ENSRNOT00000028628	477.347	0.191113	0.102278	1.86856	0.0616837	0.504777	0.296901	Sf1
ENSRNOT00000028781	354.855	0.394469	0.211459	1.86546	0.0621167	0.504777	0.296901	Hjv
ENSRNOT00000072917	2108.9	-0.126274	0.0677293	-1.86439	0.0622673	0.504777	0.296901	Chmp4b
ENSRNOT00000006186	3067.77	-0.354046	0.189836	-1.86501	0.0621801	0.504777	0.296901	Dipk1b
ENSRNOT00000015124	4843.99	-0.191773	0.102504	-1.87089	0.0613609	0.504777	0.296901	Usp8
ENSRNOT00000035463	48.7176	0.535127	0.2863	1.86911	0.0616071	0.504777	0.296901	Ripor3
ENSRNOT00000008468	22.578	0.525042	0.281332	1.86627	0.0620036	0.504777	0.296901	Reg3a
ENSRNOT00000007185	1482.67	0.170144	0.091158	1.86647	0.0619757	0.504777	0.296901	Rybp
ENSRNOT00000011130	268.782	0.534061	0.286434	1.86452	0.0622487	0.504777	0.296901	Lyn
ENSRNOT00000020885	1251.03	0.2254	0.120881	1.86464	0.0622321	0.504777	0.296901	Il11ra1
ENSRNOT00000072427	37.9309	0.554394	0.297301	1.86476	0.0622157	0.504777	0.296901	Cited4
ENSRNOT00000022478	141.269	0.54333	0.291117	1.86636	0.0619908	0.504777	0.296901	Tnfrsf1b
ENSRNOT00000024581	3089.05	-0.351896	0.188538	-1.86645	0.0619789	0.504777	0.296901	Slc45a1
ENSRNOT00000006499	2398.78	-0.506568	0.271435	-1.86626	0.062005	0.504777	0.296901	Kcns3
ENSRNOT00000015545	2037.17	0.432659	0.231662	1.86763	0.0618133	0.504777	0.296901	Aldh6a1
ENSRNOT00000016790	2016.61	-0.197991	0.106019	-1.86751	0.0618304	0.504777	0.296901	Plppr2
ENSRNOT00000072357	688.506	0.188864	0.100985	1.87022	0.0614526	0.504777	0.296901	Yju2
ENSRNOT00000008846	118.894	-0.418438	0.2243	-1.86553	0.062107	0.504777	0.296901	Rad51c
ENSRNOT00000090497	22.6221	0.550875	0.295011	1.8673	0.0618598	0.504777	0.296901	Robo2
ENSRNOT00000009398	1796.17	-0.234355	0.125421	-1.86855	0.0616856	0.504777	0.296901	Timm17a
ENSRNOT00000034583	1665.81	0.404819	0.21699	1.86561	0.0620956	0.504777	0.296901	Prdx6
ENSRNOT00000036848	1707.05	0.343808	0.183912	1.86942	0.0615651	0.504777	0.296901	Sfi1
ENSRNOT00000000696	64441.1	-0.15911	0.0850375	-1.87106	0.0613367	0.504777	0.296901	Psap
ENSRNOT00000090420	5075.01	0.30387	0.163024	1.86396	0.0623279	0.504987	0.296719	Epas1
ENSRNOT00000018622	191.058	0.496922	0.266653	1.86355	0.062385	0.50517	0.296562	Rbp1
ENSRNOT00000081075	79.8031	-0.438217	0.235262	-1.86268	0.0625074	0.50588	0.295953	Stil
ENSRNOT00000024488	109.615	0.541183	0.290835	1.86079	0.0627735	0.50663	0.295309	Slc22a8
ENSRNOT00000055540	18.8214	0.550469	0.295781	1.86107	0.0627348	0.50663	0.295309	Abcc9
ENSRNOT00000059892	329.924	0.553141	0.297167	1.86138	0.0626902	0.50663	0.295309	Slc13a4
ENSRNOT00000051037	469.589	-0.330446	0.177503	-1.86164	0.0626545	0.50663	0.295309	Rtn4r
ENSRNOT00000088928	1368	-0.337144	0.181169	-1.86094	0.0627529	0.50663	0.295309	Entpd4
ENSRNOT00000080460	25.7754	0.553707	0.297643	1.86031	0.0628419	0.506831	0.295137	RGD1565033
ENSRNOT00000047240	1930.41	-0.415851	0.223561	-1.86012	0.0628679	0.506831	0.295137	Rbm11
ENSRNOT00000025853	5128.32	-0.193562	0.104083	-1.85969	0.0629298	0.50705	0.294949	Bap1
ENSRNOT00000019571	1469.49	0.376218	0.202354	1.85921	0.0629978	0.507318	0.29472	Retsat
ENSRNOT00000036690	22.0782	0.501915	0.270123	1.85809	0.0631556	0.507483	0.294578	Gpr171
ENSRNOT00000067489	310	0.505537	0.272173	1.85741	0.0632525	0.507483	0.294578	Abcc9
ENSRNOT00000079115	199.104	0.55052	0.296265	1.8582	0.0631401	0.507483	0.294578	Aldh1a2
ENSRNOT00000006638	110.378	0.499405	0.268844	1.85761	0.0632251	0.507483	0.294578	Capn6
ENSRNOT00000004529	172.231	-0.531875	0.286234	-1.85818	0.0631433	0.507483	0.294578	Ldoc1
ENSRNOT00000075796	5595.84	-0.163108	0.0878177	-1.85735	0.0632616	0.507483	0.294578	Gaa
ENSRNOT00000078737	328.862	0.368223	0.198202	1.85782	0.0631951	0.507483	0.294578	Dlg1
ENSRNOT00000037164	1625.25	-0.206334	0.111123	-1.85681	0.0633388	0.507544	0.294526	Nup214
ENSRNOT00000031315	43.3288	-0.482405	0.259803	-1.85681	0.0633382	0.507544	0.294526	Plppr3
ENSRNOT00000048521	407.959	0.492371	0.265262	1.85616	0.0634302	0.507998	0.294138	Foxo4
ENSRNOT00000017971	431.237	0.294433	0.1587	1.85529	0.0635555	0.508723	0.293519	Zfp319
ENSRNOT00000026748	84.5823	0.538229	0.290336	1.85381	0.0637659	0.509599	0.292771	Itgam
ENSRNOT00000032505	1354.1	0.205173	0.110663	1.85404	0.063734	0.509599	0.292771	Krit1
ENSRNOT00000085693	13000	0.548721	0.296	1.85379	0.0637697	0.509599	0.292771	Drp2
ENSRNOT00000030007	109.872	-0.435702	0.235074	-1.85347	0.0638156	0.509687	0.292696	Ptk2b
ENSRNOT00000031964	157.442	0.38379	0.207273	1.85161	0.0640818	0.511253	0.291364	Rtkn
ENSRNOT00000029791	4863.19	0.207025	0.111802	1.8517	0.0640686	0.511253	0.291364	Rps15
ENSRNOT00000051887	58.4455	0.495647	0.267807	1.85076	0.0642042	0.511485	0.291167	RGD1565622
ENSRNOT00000037363	49.036	0.491273	0.265481	1.8505	0.0642409	0.511485	0.291167	Rassf1
ENSRNOT00000064171	335.413	0.343659	0.185718	1.85043	0.0642509	0.511485	0.291167	Usp40
ENSRNOT00000037575	96.3945	-0.495353	0.267633	-1.85087	0.0641881	0.511485	0.291167	Magee2
ENSRNOT00000087102	306.055	0.322125	0.1742	1.84917	0.0644338	0.512661	0.29017	Epn2
ENSRNOT00000049520	203.61	0.328621	0.177825	1.848	0.0646025	0.513072	0.289821	Gm5471
ENSRNOT00000008576	673.505	-0.369114	0.199763	-1.84776	0.0646372	0.513072	0.289821	Tubg2
ENSRNOT00000017955	643.107	0.26083	0.141129	1.84817	0.0645782	0.513072	0.289821	Yae1
ENSRNOT00000012061	95.7606	-0.467565	0.253157	-1.84693	0.0647567	0.513273	0.289652	Rnf227
ENSRNOT00000020794	956.389	-0.280162	0.15167	-1.84718	0.0647216	0.513273	0.289652	RGD1308147
ENSRNOT00000075958	64.1708	0.545355	0.295386	1.84625	0.0648565	0.513506	0.289455	Rhpn1
ENSRNOT00000067688	43.7882	0.496786	0.269052	1.84643	0.0648302	0.513506	0.289455	Arid5a
ENSRNOT00000055111	280.094	0.534602	0.289746	1.84507	0.0650276	0.513716	0.289277	Bcas1
ENSRNOT00000087237	72.6689	0.520749	0.282258	1.84494	0.0650464	0.513716	0.289277	Toe1
ENSRNOT00000085033	5308.78	-0.286736	0.155372	-1.84548	0.064968	0.513716	0.289277	Faim2
ENSRNOT00000083410	81.0813	-0.45072	0.244347	-1.84458	0.065098	0.513716	0.289277	Lysmd2
ENSRNOT00000078599	317.794	0.531609	0.28816	1.84484	0.0650609	0.513716	0.289277	Chi3l1
ENSRNOT00000005571	8487.87	-0.264035	0.143157	-1.84437	0.0651293	0.513716	0.289277	Tnpo2
ENSRNOT00000017564	269.319	0.453455	0.245834	1.84456	0.0651016	0.513716	0.289277	Cyba
ENSRNOT00000007429	18.316	-0.545938	0.296083	-1.84387	0.0652026	0.513739	0.289258	Syt7
ENSRNOT00000061720	31089.8	-0.295209	0.160098	-1.84393	0.0651933	0.513739	0.289258	Cplx1
ENSRNOT00000032248	796.616	0.439978	0.238732	1.84298	0.0653321	0.51437	0.288724	Tek
ENSRNOT00000005052	95.3986	-0.483182	0.262229	-1.84259	0.0653884	0.51437	0.288724	Qsox1
ENSRNOT00000026843	2587.23	0.259791	0.14099	1.84262	0.0653846	0.51437	0.288724	Sipa1l2
ENSRNOT00000037399	1016.96	-0.250906	0.136272	-1.84122	0.0655891	0.514839	0.288329	Ciz1
ENSRNOT00000016677	201.894	0.509673	0.276723	1.84182	0.0655017	0.514839	0.288329	Depdc7
ENSRNOT00000074572	301.335	0.531396	0.288558	1.84155	0.0655407	0.514839	0.288329	Slc14a1
ENSRNOT00000001079	916.482	-0.312679	0.169816	-1.84128	0.0655804	0.514839	0.288329	Fabp7
ENSRNOT00000050119	86.9332	0.522578	0.283931	1.84051	0.0656935	0.515381	0.287871	Zfp52
ENSRNOT00000038166	49.3349	0.519286	0.282434	1.83861	0.0659727	0.516877	0.286612	Poc1a
ENSRNOT00000013369	925.756	0.221653	0.120553	1.83864	0.065968	0.516877	0.286612	Wdr45
ENSRNOT00000000306	3926.91	0.334491	0.181938	1.83849	0.0659904	0.516877	0.286612	Slc25a1
ENSRNOT00000064982	1207.37	0.258428	0.140656	1.83732	0.0661634	0.517141	0.286391	Serinc4
ENSRNOT00000028900	602.179	0.230531	0.125446	1.83769	0.0661085	0.517141	0.286391	Crls1
ENSRNOT00000011371	977.954	0.19778	0.107661	1.83706	0.0662012	0.517141	0.286391	Tax1bp1
ENSRNOT00000019768	2699.1	-0.274562	0.149386	-1.83794	0.0660715	0.517141	0.286391	Btbd6
ENSRNOT00000087638	40.2487	-0.505534	0.275171	-1.83716	0.0661858	0.517141	0.286391	Mdc1
ENSRNOT00000024418	175.272	0.499657	0.272334	1.83472	0.0665471	0.517166	0.28637	Cnksr3
ENSRNOT00000057073	551.297	-0.384128	0.209402	-1.8344	0.0665941	0.517166	0.28637	Lrfn1
ENSRNOT00000019956	1558.34	0.497044	0.271095	1.83347	0.0667331	0.517166	0.28637	Sema4g
ENSRNOT00000086849	2749.81	0.234827	0.12806	1.83373	0.0666943	0.517166	0.28637	Cdc42se1
ENSRNOT00000015099	5418.16	-0.240326	0.131037	-1.83403	0.0666493	0.517166	0.28637	Anapc2
ENSRNOT00000060692	287.37	0.290367	0.158253	1.83483	0.0665312	0.517166	0.28637	Nfx1
ENSRNOT00000048706	1792.43	-0.218256	0.118856	-1.8363	0.0663128	0.517166	0.28637	Gpaa1
ENSRNOT00000065304	5189.86	0.201699	0.109923	1.8349	0.0665198	0.517166	0.28637	Atf4
ENSRNOT00000073926	150.493	0.509661	0.277964	1.83355	0.0667207	0.517166	0.28637	Adgre1
ENSRNOT00000043156	361.724	0.286524	0.156164	1.83476	0.0665408	0.517166	0.28637	Prp2l1
ENSRNOT00000020192	1842.7	-0.190943	0.104063	-1.83487	0.0665243	0.517166	0.28637	Hagh
ENSRNOT00000001315	3101.49	0.353179	0.192472	1.83496	0.0665111	0.517166	0.28637	Arpc1b
ENSRNOT00000080068	19.7065	0.441724	0.240592	1.83599	0.0663591	0.517166	0.28637	Col26a1
ENSRNOT00000021568	227.183	0.482568	0.263175	1.83364	0.0667081	0.517166	0.28637	F13a1
ENSRNOT00000000689	861.824	0.384387	0.209652	1.83345	0.0667357	0.517166	0.28637	Slc29a3
ENSRNOT00000022983	1732.13	0.377774	0.206103	1.83294	0.0668122	0.51721	0.286333	Serpinh1
ENSRNOT00000015250	1689.64	-0.269561	0.147061	-1.83299	0.0668035	0.51721	0.286333	Smap2
ENSRNOT00000012273	945.655	-0.406368	0.221893	-1.83137	0.0670456	0.517644	0.285968	Dpysl5
ENSRNOT00000014720	237.426	0.372904	0.203604	1.83152	0.0670236	0.517644	0.285968	Mpped1
ENSRNOT00000075201	91.0948	-0.437266	0.238653	-1.83223	0.0669174	0.517644	0.285968	Prr22
ENSRNOT00000084422	762.736	0.291219	0.158995	1.83162	0.0670075	0.517644	0.285968	Mmrn2
ENSRNOT00000078108	60.925	0.438463	0.239454	1.8311	0.0670861	0.517683	0.285936	Mast3
ENSRNOT00000025384	386.05	0.505439	0.276211	1.8299	0.0672651	0.518791	0.285008	Nes
ENSRNOT00000046313	504.824	0.346385	0.189389	1.82896	0.0674061	0.519407	0.284493	Arntl
ENSRNOT00000020014	256.305	-0.372924	0.203908	-1.82889	0.0674161	0.519407	0.284493	Ccne1
ENSRNOT00000009181	1164.98	0.324991	0.177782	1.82803	0.0675445	0.519573	0.284353	Arl5a
ENSRNOT00000019386	1883.07	0.235082	0.128588	1.82818	0.0675228	0.519573	0.284353	Sdc4
ENSRNOT00000089193	2912.24	-0.163614	0.089492	-1.82825	0.0675118	0.519573	0.284353	Ndufa9
ENSRNOT00000080511	212.941	0.343376	0.187874	1.8277	0.067595	0.519688	0.284257	Casp7
ENSRNOT00000092893	80.0097	0.482314	0.263959	1.82723	0.0676653	0.519954	0.284035	Rnf122
ENSRNOT00000023202	866.312	0.27164	0.148717	1.82655	0.0677668	0.520187	0.283841	Pcif1
ENSRNOT00000013286	1873.33	0.541371	0.296383	1.82659	0.0677616	0.520187	0.283841	Aif1l
ENSRNOT00000009066	4542.34	-0.32117	0.175883	-1.82605	0.0678434	0.520254	0.283785	Srgap3
ENSRNOT00000010691	396.707	0.299109	0.163803	1.82602	0.0678468	0.520254	0.283785	Tp53i13
ENSRNOT00000026925	69.6598	0.46468	0.254637	1.82487	0.0680207	0.521101	0.283078	Folr2
ENSRNOT00000073927	345.354	-0.332922	0.182463	-1.8246	0.0680618	0.521101	0.283078	Caprin2
ENSRNOT00000073564	3141.73	-0.352349	0.193112	-1.82458	0.0680644	0.521101	0.283078	Reep2
ENSRNOT00000036586	49.2172	-0.465625	0.255309	-1.82377	0.0681872	0.521768	0.282522	Serhl2
ENSRNOT00000085966	15.5575	0.492287	0.270024	1.82312	0.0682846	0.521966	0.282358	Aldh1l1
ENSRNOT00000026327	23736.6	0.347347	0.190508	1.82327	0.0682627	0.521966	0.282358	Dag1
ENSRNOT00000074418	471.052	-0.344521	0.189138	-1.82153	0.0685261	0.522955	0.281536	Gemin7
ENSRNOT00000028544	128.646	0.479251	0.26324	1.82059	0.0686696	0.522955	0.281536	Mag
ENSRNOT00000025687	1869.26	0.289916	0.159157	1.82158	0.0685192	0.522955	0.281536	Pik3r1
ENSRNOT00000014775	902.309	0.391642	0.215111	1.82065	0.06866	0.522955	0.281536	Pigh
ENSRNOT00000089602	4016.21	-0.216989	0.119099	-1.82191	0.0684682	0.522955	0.281536	Scamp5
ENSRNOT00000029021	708.127	-0.252654	0.138805	-1.82021	0.0687271	0.522955	0.281536	Wipf2
ENSRNOT00000017424	1410.94	0.200933	0.110326	1.82126	0.068567	0.522955	0.281536	Cherp
ENSRNOT00000058382	282.683	0.407153	0.223622	1.82072	0.0686499	0.522955	0.281536	Nfatc1
ENSRNOT00000022943	1863.82	-0.384743	0.21138	-1.82015	0.0687363	0.522955	0.281536	Calb2
ENSRNOT00000067638	394.183	0.43283	0.238134	1.81759	0.0691275	0.523326	0.281228	Otulinl
ENSRNOT00000033940	50.3507	0.51003	0.280527	1.81811	0.0690466	0.523326	0.281228	Bhlhe22
ENSRNOT00000037181	106.838	0.46987	0.258307	1.81904	0.068906	0.523326	0.281228	LOC685067
ENSRNOT00000015637	1039.03	-0.439761	0.241952	-1.81755	0.0691324	0.523326	0.281228	Ralgapa2
ENSRNOT00000008046	6626.6	0.330743	0.181893	1.81834	0.0690129	0.523326	0.281228	Itprid2
ENSRNOT00000057685	240.842	0.498109	0.273797	1.81926	0.0688713	0.523326	0.281228	Tfpi
ENSRNOT00000005798	2459.93	-0.312577	0.171959	-1.81775	0.0691028	0.523326	0.281228	Ppm1h
ENSRNOT00000061253	280.143	0.541236	0.297737	1.81783	0.0690903	0.523326	0.281228	Sec14l5
ENSRNOT00000001021	199.154	0.397807	0.218879	1.81748	0.0691436	0.523326	0.281228	Trim39
ENSRNOT00000046754	2549.85	0.227209	0.125048	1.81698	0.0692203	0.5234	0.281166	Acox1
ENSRNOT00000024186	2723.11	0.34807	0.191569	1.81695	0.0692251	0.5234	0.281166	Myh7
ENSRNOT00000087798	16.5811	0.539439	0.297077	1.81582	0.0693975	0.524161	0.280535	LOC689439
ENSRNOT00000055664	45.2964	0.536179	0.295518	1.81437	0.0696211	0.525578	0.279363	Hlf
ENSRNOT00000024281	364.401	0.421498	0.232536	1.81262	0.0698912	0.527072	0.27813	Slco2b1
ENSRNOT00000065694	193.64	0.407192	0.224622	1.81279	0.0698642	0.527072	0.27813	Tmem179b
ENSRNOT00000013022	969.097	0.427751	0.236126	1.81154	0.0700573	0.528052	0.277324	Adpgk
ENSRNOT00000067358	19.5364	0.43656	0.241172	1.81016	0.0702709	0.528843	0.276674	Tbx15
ENSRNOT00000034927	849.263	-0.224476	0.123994	-1.81038	0.0702374	0.528843	0.276674	Asb6
ENSRNOT00000005899	196.738	-0.469407	0.259296	-1.81031	0.0702471	0.528843	0.276674	NEWGENE_6497122
ENSRNOT00000066791	34.0574	-0.460508	0.254897	-1.80665	0.0708176	0.528843	0.276673	Gtf2h1
ENSRNOT00000018489	1984.47	-0.158831	0.088011	-1.80467	0.0711259	0.528843	0.276673	Mfsd1
ENSRNOT00000033107	115.794	-0.453353	0.25077	-1.80784	0.0706308	0.528843	0.276673	Rxfp1
ENSRNOT00000035605	2859.01	0.297012	0.164313	1.8076	0.0706687	0.528843	0.276673	Tspan2
ENSRNOT00000044802	1029.63	-0.289708	0.160581	-1.80412	0.0712127	0.528843	0.276673	Mrpl41
ENSRNOT00000078978	309.075	0.393246	0.217768	1.8058	0.0709488	0.528843	0.276673	Ctdspl2
ENSRNOT00000018999	668.802	-0.37051	0.20524	-1.80525	0.0710351	0.528843	0.276673	St8sia1
ENSRNOT00000013384	641.17	-0.193549	0.107094	-1.80728	0.0707183	0.528843	0.276673	Coq3
ENSRNOT00000020215	66.2389	0.526296	0.29125	1.80703	0.0707581	0.528843	0.276673	Kif17
ENSRNOT00000022170	430.052	0.34687	0.19208	1.80586	0.0709396	0.528843	0.276673	Nasp
ENSRNOT00000056105	939.759	0.312863	0.173049	1.80795	0.070615	0.528843	0.276673	Srrm1
ENSRNOT00000019583	260.398	-0.371695	0.206015	-1.80421	0.071198	0.528843	0.276673	Evl
ENSRNOT00000011984	626.503	0.264204	0.146088	1.80853	0.0705239	0.528843	0.276673	Mtss1
ENSRNOT00000061194	903.295	-0.256292	0.141974	-1.80521	0.0710424	0.528843	0.276673	LOC690617
ENSRNOT00000041106	2837.47	0.328306	0.181855	1.80532	0.0710242	0.528843	0.276673	Mknk2
ENSRNOT00000009152	1031.33	0.210541	0.116587	1.80587	0.070939	0.528843	0.276673	Snu13
ENSRNOT00000014519	253.264	-0.386733	0.213798	-1.80887	0.0704711	0.528843	0.276673	Tmem108
ENSRNOT00000041337	355.28	-0.363841	0.20158	-1.80495	0.0710831	0.528843	0.276673	Nyap2
ENSRNOT00000049349	70.1001	0.445465	0.246884	1.80435	0.0711764	0.528843	0.276673	Tmem182
ENSRNOT00000065720	912.434	0.254229	0.140509	1.80933	0.0703991	0.528843	0.276673	Agap1
ENSRNOT00000031706	1392.41	-0.380954	0.210604	-1.80886	0.0704727	0.528843	0.276673	Tmem151b
ENSRNOT00000041119	18.441	0.53848	0.29785	1.80789	0.0706233	0.528843	0.276673	Stxbp4
ENSRNOT00000006395	758.884	-0.208428	0.115446	-1.80542	0.0710095	0.528843	0.276673	Utp25
ENSRNOT00000036103	291.651	-0.472538	0.261292	-1.80847	0.0705337	0.528843	0.276673	Shisa3
ENSRNOT00000086271	516.506	0.296881	0.164089	1.80926	0.0704098	0.528843	0.276673	Ints6
ENSRNOT00000020028	787.043	-0.339506	0.188076	-1.80515	0.0710506	0.528843	0.276673	Zfp423
ENSRNOT00000011641	241.709	-0.402264	0.223019	-1.80372	0.0712748	0.529035	0.276516	Zfhx4
ENSRNOT00000078593	43.0182	0.454233	0.251936	1.80297	0.0713927	0.529103	0.27646	Zfp317
ENSRNOT00000005471	3237.95	0.194275	0.107752	1.80298	0.0713913	0.529103	0.27646	Rpl23
ENSRNOT00000031005	7897.01	0.43796	0.242955	1.80264	0.0714447	0.52922	0.276364	Lrp1
ENSRNOT00000024374	184.381	0.520544	0.288933	1.80161	0.0716073	0.530156	0.275597	Slc26a2
ENSRNOT00000019963	18.3678	0.535586	0.297347	1.80122	0.0716684	0.530339	0.275447	Cryga
ENSRNOT00000017305	1756.22	-0.481132	0.267254	-1.80028	0.0718159	0.530944	0.274951	Isl1
ENSRNOT00000021578	2083.36	0.232757	0.129309	1.80001	0.0718593	0.530944	0.274951	P3h3
ENSRNOT00000050398	1135.79	-0.25564	0.142006	-1.8002	0.0718297	0.530944	0.274951	Fam216a
ENSRNOT00000010134	1448.59	-0.174908	0.0971903	-1.79964	0.0719172	0.531103	0.274821	Rnf26
ENSRNOT00000021082	39.0272	0.535671	0.297857	1.79842	0.0721104	0.532261	0.273876	Mall
ENSRNOT00000042143	145.106	0.43187	0.240294	1.79726	0.0722949	0.533353	0.272985	Brpf3
ENSRNOT00000036392	239.144	-0.420078	0.233797	-1.79677	0.0723729	0.533659	0.272736	Fam163a
ENSRNOT00000034503	1199.79	-0.246641	0.137337	-1.79588	0.072513	0.534422	0.272115	Kbtbd3
ENSRNOT00000020373	1994.07	-0.194491	0.108323	-1.79547	0.0725786	0.534635	0.271942	Tpd52l2
ENSRNOT00000055127	15.1489	-0.512137	0.285284	-1.79518	0.0726251	0.534708	0.271883	Znfx1
ENSRNOT00000019987	2042.56	0.294417	0.164059	1.79458	0.0727202	0.534869	0.271752	Acer3
ENSRNOT00000027200	802.461	0.312787	0.174334	1.79418	0.0727845	0.535072	0.271588	Slc7a6os
ENSRNOT00000022184	2880.79	0.194408	0.108533	1.79124	0.0732554	0.535116	0.271552	Rps12
ENSRNOT00000024119	3205.63	0.41747	0.233048	1.79135	0.0732377	0.535116	0.271552	Cavin3
ENSRNOT00000007335	482.06	-0.43051	0.240413	-1.79071	0.0733402	0.535116	0.271552	Kcnj3
ENSRNOT00000055200	5121.39	-0.339501	0.189359	-1.79289	0.0729897	0.535116	0.271552	Snhg11
ENSRNOT00000011748	1443.93	-0.357661	0.19963	-1.79161	0.0731947	0.535116	0.271552	Gdap1l1
ENSRNOT00000017907	1035.71	0.232776	0.129934	1.7915	0.0732133	0.535116	0.271552	Ptpn12
ENSRNOT00000019587	586.041	0.233686	0.13033	1.79303	0.0729688	0.535116	0.271552	Trit1
ENSRNOT00000064972	287.163	0.445583	0.248646	1.79204	0.0731267	0.535116	0.271552	Eva1b
ENSRNOT00000082953	1600.28	0.380489	0.212318	1.79207	0.073121	0.535116	0.271552	Hmgn2
ENSRNOT00000086798	236.268	0.401106	0.223984	1.79078	0.0733281	0.535116	0.271552	Taf1b
ENSRNOT00000031394	97.6025	0.327595	0.182737	1.79271	0.0730191	0.535116	0.271552	LOC688516
ENSRNOT00000041163	1549.1	0.263866	0.147125	1.79348	0.0728958	0.535116	0.271552	Entpd5
ENSRNOT00000085397	1490.08	-0.235967	0.131574	-1.79341	0.0729072	0.535116	0.271552	Praf2
ENSRNOT00000065814	1006.05	0.290795	0.162213	1.79267	0.0730251	0.535116	0.271552	Msl3
ENSRNOT00000008966	2738.78	-0.221006	0.123407	-1.79088	0.0733134	0.535116	0.271552	Trap1
ENSRNOT00000018788	1368.6	-0.272417	0.152172	-1.79019	0.0734239	0.535459	0.271274	Klhl13
ENSRNOT00000013930	66.1054	0.425722	0.237861	1.78979	0.0734875	0.535655	0.271115	Ccdc180
ENSRNOT00000041238	16123.3	-0.311481	0.174146	-1.78862	0.0736759	0.535796	0.271001	Klc2
ENSRNOT00000077959	1708.45	-0.25859	0.144692	-1.78717	0.0739104	0.535796	0.271001	Bscl2
ENSRNOT00000044465	1701	0.480808	0.269013	1.7873	0.0738883	0.535796	0.271001	LOC689130
ENSRNOT00000006184	1858	0.346646	0.193791	1.78876	0.0736528	0.535796	0.271001	Mb
ENSRNOT00000021064	1092.06	-0.28068	0.157036	-1.78736	0.0738788	0.535796	0.271001	Abcd2
ENSRNOT00000071986	98.0986	-0.342569	0.191442	-1.78941	0.0735493	0.535796	0.271001	Efcab1
ENSRNOT00000008976	53.4583	0.530858	0.296986	1.78748	0.0738595	0.535796	0.271001	Srgap2
ENSRNOT00000041665	181.935	0.504241	0.282145	1.78717	0.0739099	0.535796	0.271001	Fgd2
ENSRNOT00000001637	3148.66	0.224541	0.125586	1.78795	0.0737839	0.535796	0.271001	Sumo3
ENSRNOT00000067865	32.0811	0.517498	0.289641	1.78669	0.0739876	0.535823	0.270979	Mga
ENSRNOT00000065629	149.062	-0.290712	0.162708	-1.78672	0.0739831	0.535823	0.270979	Rnf8
ENSRNOT00000086878	702.41	-0.224587	0.125745	-1.78605	0.0740914	0.535909	0.270909	Dnajb4
ENSRNOT00000007923	17.077	-0.489109	0.273829	-1.78618	0.0740699	0.535909	0.270909	Slurp1
ENSRNOT00000004026	199.949	0.37101	0.207798	1.78543	0.0741914	0.536115	0.270742	Ppl
ENSRNOT00000037160	1152.86	0.414276	0.232097	1.78493	0.0742725	0.53629	0.2706	Elovl1
ENSRNOT00000061166	198.049	0.278067	0.155926	1.78333	0.0745331	0.536724	0.270249	Ak6
ENSRNOT00000060186	2481.14	-0.351883	0.197265	-1.78381	0.0744546	0.536724	0.270249	Lrsam1
ENSRNOT00000091154	3407.49	0.230424	0.129208	1.78336	0.0745281	0.536724	0.270249	Nsdhl
ENSRNOT00000005039	89.178	0.43596	0.244481	1.7832	0.0745531	0.536724	0.270249	Rilp
ENSRNOT00000085677	102.907	0.367742	0.206194	1.78347	0.0745091	0.536724	0.270249	Krt26
ENSRNOT00000075951	90.12	0.4458	0.249897	1.78394	0.074434	0.536724	0.270249	Slc12a9
ENSRNOT00000011270	1795.9	0.462955	0.259705	1.78262	0.0746481	0.537014	0.270014	Cdc42ep1
ENSRNOT00000018325	883.621	0.348155	0.195318	1.7825	0.0746671	0.537014	0.270014	Gsta1
ENSRNOT00000075793	669.515	0.219698	0.123275	1.78218	0.0747199	0.537129	0.269921	Ctdspl
ENSRNOT00000016083	47.5054	0.528315	0.296574	1.78139	0.0748484	0.537198	0.269866	Cp
ENSRNOT00000006921	467.081	0.48894	0.274451	1.78152	0.0748273	0.537198	0.269866	Alkal2
ENSRNOT00000090597	1095.7	0.273453	0.153484	1.78163	0.0748093	0.537198	0.269866	Afap1
ENSRNOT00000089447	19.9521	-0.52392	0.294136	-1.78122	0.0748765	0.537198	0.269866	Atp11a
ENSRNOT00000015547	265.882	-0.353458	0.199099	-1.77529	0.0758504	0.538606	0.268729	Arhgap18
ENSRNOT00000076098	50.6913	-0.46292	0.260365	-1.77796	0.0754096	0.538606	0.268729	Fam174b
ENSRNOT00000019059	157.48	0.495887	0.279984	1.77113	0.076539	0.538606	0.268729	Idh2
ENSRNOT00000030782	876.973	0.293991	0.165354	1.77795	0.0754127	0.538606	0.268729	Chuk
ENSRNOT00000013694	222.753	0.474426	0.267427	1.77404	0.0760567	0.538606	0.268729	Lef1
ENSRNOT00000015870	20.3792	0.504523	0.28459	1.77281	0.0762601	0.538606	0.268729	Adh7
ENSRNOT00000028816	244.528	-0.444107	0.249823	-1.77769	0.0754549	0.538606	0.268729	Ebf4
ENSRNOT00000028818	222.621	0.507262	0.28663	1.76974	0.0767698	0.538606	0.268729	Cpxm1
ENSRNOT00000010939	139.704	0.47813	0.270104	1.77017	0.0766993	0.538606	0.268729	Jph2
ENSRNOT00000023103	207.069	0.425947	0.239802	1.77624	0.0756931	0.538606	0.268729	Tia1
ENSRNOT00000039316	28.4574	0.528028	0.297377	1.77562	0.075796	0.538606	0.268729	Gprin3
ENSRNOT00000024222	626.145	0.467987	0.263911	1.77328	0.0761831	0.538606	0.268729	Cfap100
ENSRNOT00000008901	623.374	0.398667	0.225065	1.77134	0.0765038	0.538606	0.268729	Chd7
ENSRNOT00000016093	1871.6	-0.21535	0.12122	-1.77653	0.0756461	0.538606	0.268729	Luzp1
ENSRNOT00000008321	8329.06	0.381305	0.214553	1.77721	0.0755341	0.538606	0.268729	Lamb1
ENSRNOT00000006190	6623.59	0.245762	0.138754	1.77121	0.076526	0.538606	0.268729	Ppp1cb
ENSRNOT00000011948	378.141	-0.355546	0.200243	-1.77557	0.0758038	0.538606	0.268729	Socs2
ENSRNOT00000008971	116.748	-0.45952	0.2582	-1.77971	0.075124	0.538606	0.268729	Itga11
ENSRNOT00000043784	214.107	0.284015	0.16025	1.77232	0.0763407	0.538606	0.268729	Zkscan7
ENSRNOT00000068496	64.5889	-0.479467	0.270331	-1.77363	0.0761243	0.538606	0.268729	Cracdl
ENSRNOT00000057368	5887.78	-0.378978	0.214028	-1.77069	0.0766115	0.538606	0.268729	Cdk5r2
ENSRNOT00000042928	14789.2	0.377181	0.212136	1.77801	0.0754015	0.538606	0.268729	ND4
ENSRNOT00000004224	155.795	-0.339255	0.191503	-1.77154	0.0764716	0.538606	0.268729	Hdac8
ENSRNOT00000089115	17.2944	-0.527421	0.297871	-1.77063	0.0766219	0.538606	0.268729	Morc4
ENSRNOT00000075163	836.063	-0.359697	0.20246	-1.77663	0.0756285	0.538606	0.268729	Car10
ENSRNOT00000026921	2407.16	-0.166522	0.0938408	-1.77451	0.0759781	0.538606	0.268729	Stub1
ENSRNOT00000015091	410.106	-0.276749	0.156163	-1.77218	0.076364	0.538606	0.268729	Unc119
ENSRNOT00000075126	135.389	0.408077	0.230552	1.77	0.0767277	0.538606	0.268729	Hmgn1
ENSRNOT00000001688	919.385	-0.260829	0.146956	-1.77488	0.0759185	0.538606	0.268729	Chst12
ENSRNOT00000067222	320.594	-0.30469	0.171481	-1.77682	0.0755982	0.538606	0.268729	Septin11
ENSRNOT00000038506	585.366	-0.299083	0.16875	-1.77234	0.0763384	0.538606	0.268729	Scfd2
ENSRNOT00000008355	2132.57	-0.211286	0.119202	-1.77251	0.0763106	0.538606	0.268729	Sf3a1
ENSRNOT00000077225	145.115	0.47217	0.265444	1.77879	0.0752739	0.538606	0.268729	Tnfrsf19
ENSRNOT00000012996	18350.8	-0.25754	0.145419	-1.77102	0.0765567	0.538606	0.268729	Dpysl2
ENSRNOT00000015890	17.8958	-0.495298	0.279208	-1.77394	0.0760734	0.538606	0.268729	Slc15a1
ENSRNOT00000012056	1962.37	0.37739	0.212586	1.77523	0.0758595	0.538606	0.268729	Sorbs3
ENSRNOT00000016756	760.316	0.371428	0.209867	1.76983	0.0767559	0.538606	0.268729	Cln8
ENSRNOT00000089055	47.4139	0.511686	0.288252	1.77513	0.0758761	0.538606	0.268729	H3c13
ENSRNOT00000021921	5930.46	0.440216	0.248444	1.7719	0.076412	0.538606	0.268729	Slc12a2
ENSRNOT00000004942	2774.91	0.327279	0.183996	1.77873	0.0752845	0.538606	0.268729	Tmed7
ENSRNOT00000087188	618.875	0.441828	0.248555	1.77759	0.0754718	0.538606	0.268729	Arhgef37
ENSRNOT00000001639	180.81	0.526697	0.297499	1.77042	0.0766577	0.538606	0.268729	Itgb2
ENSRNOT00000082548	307.576	0.468218	0.264614	1.76944	0.0768206	0.538703	0.26865	C7
ENSRNOT00000009825	240.231	0.460359	0.260235	1.76901	0.0768916	0.538942	0.268458	B3gat1
ENSRNOT00000028145	111.845	-0.380497	0.215152	-1.7685	0.0769768	0.539281	0.268185	Mphosph8
ENSRNOT00000027774	584.606	-0.417377	0.236158	-1.76736	0.0771679	0.539326	0.268149	Pafah1b3
ENSRNOT00000019084	640.131	-0.232914	0.131774	-1.76752	0.0771407	0.539326	0.268149	Zgpat
ENSRNOT00000088279	4694.56	0.3667	0.207421	1.7679	0.0770778	0.539326	0.268149	Snn
ENSRNOT00000044624	134.528	-0.415701	0.235199	-1.76745	0.0771536	0.539326	0.268149	Coro7
ENSRNOT00000028174	175.144	0.409147	0.231422	1.76797	0.0770658	0.539326	0.268149	Rdm1
ENSRNOT00000007578	729.83	-0.333625	0.188916	-1.766	0.077396	0.540403	0.267283	Brinp1
ENSRNOT00000010700	1089.65	0.304808	0.172626	1.76571	0.0774447	0.540484	0.267217	Txndc12
ENSRNOT00000023404	100.899	0.458984	0.259981	1.76545	0.0774878	0.540526	0.267183	Ctbp2
ENSRNOT00000048030	3214.68	-0.175827	0.0996918	-1.7637	0.0777821	0.54232	0.265744	Usp13
ENSRNOT00000026908	259.798	0.358453	0.203269	1.76344	0.0778264	0.54237	0.265704	Cox6a2
ENSRNOT00000066218	1230.61	-0.449755	0.255322	-1.76152	0.0781505	0.542914	0.265269	Ntng1
ENSRNOT00000031583	562.284	-0.257022	0.145876	-1.76192	0.0780823	0.542914	0.265269	Bola3
ENSRNOT00000016130	677.041	0.284445	0.161484	1.76144	0.0781647	0.542914	0.265269	Psip1
ENSRNOT00000068168	4270.91	-0.197332	0.112021	-1.76157	0.0781427	0.542914	0.265269	Emc1
ENSRNOT00000052003	1044.9	-0.264355	0.150017	-1.76217	0.0780411	0.542914	0.265269	Cmpk2
ENSRNOT00000006071	249.368	-0.42618	0.241923	-1.76164	0.0781308	0.542914	0.265269	Ppargc1a
ENSRNOT00000018543	157.611	0.383314	0.21753	1.76212	0.0780485	0.542914	0.265269	Sh2d4a
ENSRNOT00000064386	801.673	-0.281675	0.160014	-1.76031	0.0783551	0.543707	0.264635	Agap3
ENSRNOT00000000911	179.533	-0.277444	0.157629	-1.7601	0.0783906	0.543707	0.264635	MGC95208
ENSRNOT00000032301	173.752	-0.471777	0.268014	-1.76027	0.0783618	0.543707	0.264635	Lacc1
ENSRNOT00000024714	1740.66	0.205096	0.116548	1.75975	0.0784496	0.543797	0.264563	Ncoa6
ENSRNOT00000092292	225.65	0.313888	0.178387	1.75959	0.0784781	0.543797	0.264563	Daglb
ENSRNOT00000008148	49.4046	0.521692	0.2966	1.7589	0.0785938	0.54434	0.26413	Fap
ENSRNOT00000020822	3814.42	0.254237	0.144576	1.7585	0.0786619	0.544554	0.263959	Rhoq
ENSRNOT00000074804	17.5867	0.523453	0.297854	1.75742	0.078847	0.544596	0.263926	Pdcd5
ENSRNOT00000016329	6478.88	0.278059	0.158241	1.75718	0.0788864	0.544596	0.263926	Rps3a
ENSRNOT00000043461	1120.87	-0.202378	0.115151	-1.75749	0.0788338	0.544596	0.263926	Pim3
ENSRNOT00000008255	15.4048	-0.520263	0.296075	-1.7572	0.0788836	0.544596	0.263926	Lztfl1
ENSRNOT00000090858	2474.33	0.254434	0.144763	1.75759	0.0788175	0.544596	0.263926	Zc3h11a
ENSRNOT00000089059	16446.3	-0.384655	0.218908	-1.75715	0.0788918	0.544596	0.263926	Spock2
ENSRNOT00000089522	154.123	0.415884	0.236725	1.75682	0.0789486	0.54473	0.263818	Ufl1
ENSRNOT00000008008	7315.67	0.239422	0.136304	1.75653	0.0789977	0.544812	0.263753	Rhob
ENSRNOT00000006408	726.75	0.352313	0.200676	1.75563	0.0791512	0.544958	0.263637	Sirpa
ENSRNOT00000008254	64.852	-0.507448	0.28898	-1.756	0.0790888	0.544958	0.263637	Dsn1
ENSRNOT00000055978	1290.67	-0.27328	0.155668	-1.75553	0.0791682	0.544958	0.263637	Ttll1
ENSRNOT00000067802	17.9866	0.522747	0.297853	1.75505	0.0792505	0.545267	0.263391	Eif3k
ENSRNOT00000059431	1792.42	0.422747	0.241045	1.75381	0.0794627	0.546212	0.262638	Shroom2
ENSRNOT00000050367	98.0044	0.422039	0.240639	1.75383	0.0794604	0.546212	0.262638	Otop1
[truncated: 26,135 more rows]

## Sheet: TKA vs Naive
Ensembl ID	baseMean	log2FC	lfcSE	stat	pvalue	padj	(-)Log10 p value	Gene name
ENSRNOT00000090129	815.381	1.41287	0.138945	10.1686	2.74e-24	3.87e-20	19.4123	Zfp36
ENSRNOT00000074586	1092.86	1.3829	0.159974	8.6445	5.4e-18	3.82e-14	13.4179	Cebpd
ENSRNOT00000023829	19.76	2.67665	0.345509	7.74697	9.41e-15	4.43e-11	10.3536	Htr2b
ENSRNOT00000024947	693.411	1.02744	0.142289	7.2208	5.17e-13	1.82e-09	8.73993	Tubb6
ENSRNOT00000041808	1492.14	1.57442	0.225553	6.98025	2.95e-12	8.32e-09	8.07988	Vgf
ENSRNOT00000020265	1046.71	1.01037	0.151791	6.65631	2.81e-11	6.61e-08	7.1798	Ifitm3
ENSRNOT00000027315	58.8541	2.2711	0.34253	6.63038	3.35e-11	6.76e-08	7.17005	Tgm1
ENSRNOT00000005901	476.613	0.711417	0.109001	6.52671	6.72e-11	1.19e-07	6.92445	Fam210b
ENSRNOT00000082146	185.054	1.39979	0.219107	6.38862	1.67e-10	2.63e-07	6.58004	Il1r1
ENSRNOT00000002640	625.91	1.34794	0.216004	6.24035	4.37e-10	6.17e-07	6.20971	Cldn1
ENSRNOT00000001921	1347.35	0.571201	0.0943926	6.05133	1.44e-09	1.84e-06	5.73518	Plod3
ENSRNOT00000000628	182.969	1.58404	0.262518	6.03402	1.6e-09	1.88e-06	5.72584	Cdkn1a
ENSRNOT00000010289	302.745	1.41509	0.235716	6.00336	1.93e-09	2.1e-06	5.67778	Apold1
ENSRNOT00000011432	559.56	1.65643	0.286725	5.77705	7.6e-09	7.67e-06	5.1152	Steap4
ENSRNOT00000073536	81.0853	1.7717	0.310998	5.69682	1.22e-08	1.15e-05	4.9393	Smagp
ENSRNOT00000017599	179.696	-1.34615	0.237511	-5.66774	1.45e-08	1.28e-05	4.89279	Pcdh8
ENSRNOT00000038032	2197.52	0.628655	0.11145	5.6407	1.69e-08	1.35e-05	4.86967	Twf1
ENSRNOT00000003940	300.7	1.6213	0.287588	5.6376	1.72e-08	1.35e-05	4.86967	Socs3
ENSRNOT00000006188	96.9787	1.41118	0.26553	5.3146	1.07e-07	7.95e-05	4.09963	Myc
ENSRNOT00000064305	380.36	1.23697	0.23346	5.2984	1.17e-07	8.25e-05	4.08355	Pvr
ENSRNOT00000067391	318.494	1.54789	0.300927	5.14374	2.69e-07	0.000172903	3.7622	Mt2A
ENSRNOT00000001916	168.844	1.46818	0.288194	5.09442	3.5e-07	0.000214809	3.66795	Serpine1
ENSRNOT00000004475	134.781	1.22214	0.242353	5.0428	4.59e-07	0.000269983	3.56866	Rasd1
ENSRNOT00000083188	1383.56	0.765073	0.152729	5.00936	5.46e-07	0.000296673	3.52772	Clec2g
ENSRNOT00000018252	484.522	1.23924	0.247373	5.0096	5.45e-07	0.000296673	3.52772	Gadd45g
ENSRNOT00000041116	69.6059	1.39729	0.279691	4.99584	5.86e-07	0.000306445	3.51365	Nfkbiz
ENSRNOT00000016083	42.7548	1.29452	0.261285	4.95445	7.25e-07	0.000365885	3.43666	Cp
ENSRNOT00000013745	1141.38	0.741727	0.150517	4.92786	8.31e-07	0.000404904	3.39265	Timp1
ENSRNOT00000008262	274.244	1.58596	0.322806	4.91304	8.97e-07	0.000422193	3.37449	Spon2
ENSRNOT00000088957	820.462	-0.680817	0.139661	-4.87478	1.09e-06	0.000496303	3.30425	Flt3
ENSRNOT00000027237	129.37	1.6629	0.345526	4.81268	1.49e-06	0.000657297	3.18224	Flnc
ENSRNOT00000039733	78.8896	1.08933	0.226703	4.80508	1.55e-06	0.000662087	3.17908	Lvrn
ENSRNOT00000010620	6007.29	-0.458278	0.0967509	-4.73668	2.17e-06	0.00090247	3.04457	Sema7a
ENSRNOT00000083578	52.5984	1.15269	0.244417	4.71605	2.4e-06	0.000931684	3.03073	Lamb2
ENSRNOT00000034401	3053.99	1.63017	0.345885	4.71302	2.44e-06	0.000931684	3.03073	Gfap
ENSRNOT00000067554	1226.53	0.754048	0.159665	4.72268	2.33e-06	0.000931684	3.03073	Apcdd1
ENSRNOT00000015705	216.522	-1.05051	0.223203	-4.70653	2.52e-06	0.000933414	3.02993	Lrfn2
ENSRNOT00000024677	7071.99	-0.505791	0.107571	-4.70191	2.58e-06	0.000933414	3.02993	Gas6
ENSRNOT00000022144	525.525	0.695777	0.149195	4.66354	3.11e-06	0.00109749	2.9596	Enc1
ENSRNOT00000002187	729.819	0.824865	0.177443	4.64861	3.34e-06	0.00115121	2.93885	Adamts1
ENSRNOT00000021403	285.854	1.14128	0.246259	4.63449	3.58e-06	0.00120332	2.91962	Nabp1
ENSRNOT00000073330	13512.9	1.21908	0.264441	4.61002	4.03e-06	0.00132253	2.8786	Apod
ENSRNOT00000008212	64.9662	1.59034	0.345682	4.60058	4.21e-06	0.00135245	2.86888	Reg3b
ENSRNOT00000087011	1270.04	0.605272	0.134401	4.50349	6.68e-06	0.00205246	2.68772	Jak2
ENSRNOT00000071986	117.86	-0.829065	0.184657	-4.48975	7.13e-06	0.00209825	2.67814	Efcab1
ENSRNOT00000019052	510.025	1.05274	0.234362	4.49194	7.06e-06	0.00209825	2.67814	Klf2
ENSRNOT00000023664	1635.98	0.683871	0.153069	4.46774	7.91e-06	0.00227861	2.64233	Anxa1
ENSRNOT00000009803	352.075	0.836312	0.187745	4.4545	8.41e-06	0.00236024	2.62704	Gli1
ENSRNOT00000068134	350.44	1.29828	0.291642	4.45162	8.52e-06	0.00236024	2.62704	Anxa3
ENSRNOT00000041394	156.66	0.874329	0.196747	4.44393	8.83e-06	0.00239923	2.61993	Nr4a2
ENSRNOT00000012463	249.607	0.939174	0.211726	4.43579	9.17e-06	0.00244468	2.61178	Map3k6
ENSRNOT00000081948	201.133	-0.832106	0.188255	-4.42009	9.87e-06	0.00258051	2.58829	Oxr1
ENSRNOT00000021846	97.4589	1.51794	0.345127	4.3982	1.09e-05	0.0026581	2.57543	Casq2
ENSRNOT00000018351	71.4648	1.32581	0.301349	4.39958	1.08e-05	0.0026581	2.57543	Trem2
ENSRNOT00000002522	968.965	0.790612	0.179592	4.40226	1.07e-05	0.0026581	2.57543	Bcl6
ENSRNOT00000045699	871.979	-0.560037	0.127454	-4.39402	1.11e-05	0.00266374	2.57451	Adgrl1
ENSRNOT00000017911	86.855	1.41229	0.32232	4.38165	1.18e-05	0.00277268	2.5571	Arg1
ENSRNOT00000074993	526.99	1.22552	0.282528	4.33771	1.44e-05	0.00333363	2.47708	Lrg1
ENSRNOT00000077894	89.6223	1.19792	0.277306	4.31986	1.56e-05	0.00355667	2.44896	Fosl2
ENSRNOT00000093266	73.8842	1.48165	0.343537	4.31293	1.61e-05	0.00361175	2.44228	Gfap
ENSRNOT00000014388	1745.69	0.719358	0.167181	4.30287	1.69e-05	0.00372077	2.42937	Col8a2
ENSRNOT00000078599	269.047	1.442	0.335827	4.29389	1.76e-05	0.00381505	2.4185	Chi3l1
ENSRNOT00000073595	36.1984	1.36618	0.32009	4.2681	1.97e-05	0.00386729	2.41259	LOC688459
ENSRNOT00000005383	821.752	0.673135	0.157713	4.2681	1.97e-05	0.00386729	2.41259	Dusp1
ENSRNOT00000025851	911.282	0.51135	0.119371	4.28371	1.84e-05	0.00386729	2.41259	Ikbkb
ENSRNOT00000025257	92.9214	-0.917993	0.214275	-4.28419	1.83e-05	0.00386729	2.41259	Lipg
ENSRNOT00000005476	464.869	1.05208	0.246049	4.27589	1.9e-05	0.00386729	2.41259	Sema6a
ENSRNOT00000025784	3193.96	0.563299	0.131915	4.27017	1.95e-05	0.00386729	2.41259	Slc7a5
ENSRNOT00000080285	994.283	0.515394	0.121086	4.25644	2.08e-05	0.00391161	2.40764	Ppp1r12a
ENSRNOT00000057260	117.406	-1.30632	0.306671	-4.25966	2.05e-05	0.00391161	2.40764	Myh8
ENSRNOT00000013255	245.374	0.672767	0.158031	4.25717	2.07e-05	0.00391161	2.40764	Rbm26
ENSRNOT00000028057	3427.8	0.41052	0.0965562	4.25161	2.12e-05	0.00394427	2.40403	Pbxip1
ENSRNOT00000018341	375.58	0.775755	0.183064	4.23761	2.26e-05	0.00414392	2.38259	Myd88
ENSRNOT00000056603	87.0336	0.962541	0.2277	4.22723	2.37e-05	0.00428397	2.36815	RGD1564171
ENSRNOT00000019848	1237.34	1.01414	0.241379	4.20143	2.65e-05	0.00474192	2.32405	Tmbim1
ENSRNOT00000090816	1441.91	0.574025	0.136783	4.19662	2.71e-05	0.0047832	2.32028	Rock2
ENSRNOT00000046552	306.512	-0.760353	0.181819	-4.18193	2.89e-05	0.00495125	2.30528	Rnf207
ENSRNOT00000010790	51.0042	1.29897	0.310726	4.18043	2.91e-05	0.00495125	2.30528	Gucy2d
ENSRNOT00000086350	602.977	-0.796487	0.190452	-4.1821	2.89e-05	0.00495125	2.30528	Inhbb
ENSRNOT00000071765	29.9554	1.41196	0.338031	4.17701	2.95e-05	0.00496631	2.30397	Erbb2
ENSRNOT00000006454	1140.77	1.22739	0.294788	4.16365	3.13e-05	0.00520424	2.28364	Flrt3
ENSRNOT00000020039	29.4288	1.08263	0.261091	4.14654	3.38e-05	0.00554338	2.25623	Acsm3
ENSRNOT00000016543	983.342	1.4283	0.345493	4.13409	3.56e-05	0.00559264	2.25238	Lpl
ENSRNOT00000021568	194.209	1.00664	0.24347	4.13457	3.56e-05	0.00559264	2.25238	F13a1
ENSRNOT00000023763	298.966	0.695563	0.168233	4.13453	3.56e-05	0.00559264	2.25238	Ptpn2
ENSRNOT00000026163	158.322	0.977028	0.236267	4.13527	3.55e-05	0.00559264	2.25238	Pskh1
ENSRNOT00000013058	282.564	1.13806	0.275609	4.12926	3.64e-05	0.00564845	2.24807	Nos3
ENSRNOT00000017907	923.018	0.507734	0.12334	4.11654	3.85e-05	0.00590451	2.22882	Ptpn12
ENSRNOT00000007698	1401.87	1.06907	0.260002	4.11176	3.93e-05	0.00596317	2.22452	Gadd45a
ENSRNOT00000086720	765.345	-0.554788	0.135337	-4.0993	4.14e-05	0.00622668	2.20574	Rab11fip5
ENSRNOT00000060097	707.202	1.18854	0.290525	4.091	4.3e-05	0.00638578	2.19479	Crlf1
ENSRNOT00000021353	491.107	0.818384	0.200299	4.08581	4.39e-05	0.00646227	2.18962	Lrp4
ENSRNOT00000044887	287.058	-1.30959	0.322325	-4.06296	4.85e-05	0.00692998	2.15927	Cilp
ENSRNOT00000027755	998.618	0.532345	0.131043	4.06238	4.86e-05	0.00692998	2.15927	Stard4
ENSRNOT00000073506	3400.04	1.22515	0.30287	4.04514	5.23e-05	0.00738571	2.13161	Ncmap
ENSRNOT00000078737	299.456	0.609171	0.150824	4.03895	5.37e-05	0.00750833	2.12446	Dlg1
ENSRNOT00000048529	1897.76	0.614537	0.153055	4.01513	5.94e-05	0.0082268	2.08477	Tnfrsf1a
ENSRNOT00000008971	135.413	-0.896775	0.22365	-4.00972	6.08e-05	0.00833589	2.07905	Itga11
ENSRNOT00000076095	137.125	1.3837	0.345691	4.0027	6.26e-05	0.00834432	2.07861	Neb
ENSRNOT00000017232	9789.54	1.14986	0.286963	4.00701	6.15e-05	0.00834432	2.07861	Fgl2
ENSRNOT00000005367	263.515	-0.611543	0.152722	-4.0043	6.22e-05	0.00834432	2.07861	Fam20a
ENSRNOT00000019983	328.772	0.892522	0.223617	3.9913	6.57e-05	0.00836559	2.0775	Stx11
ENSRNOT00000000211	31.8648	-1.35488	0.339828	-3.98695	6.69e-05	0.00836559	2.0775	Vwa5a
ENSRNOT00000055111	234.209	1.36355	0.34183	3.98896	6.64e-05	0.00836559	2.0775	Bcas1
ENSRNOT00000014082	1735.84	-0.529384	0.132549	-3.99386	6.5e-05	0.00836559	2.0775	Chpf2
ENSRNOT00000044417	75.3191	1.37201	0.343798	3.99074	6.59e-05	0.00836559	2.0775	Jsrp1
ENSRNOT00000006637	7818.97	-0.526341	0.131859	-3.99169	6.56e-05	0.00836559	2.0775	Syt2
ENSRNOT00000057386	12549.2	1.01647	0.254588	3.99262	6.53e-05	0.00836559	2.0775	Col4a1
ENSRNOT00000083983	2251.42	0.433501	0.108813	3.98392	6.78e-05	0.00839847	2.0758	Slc44a1
ENSRNOT00000045753	396.864	1.12119	0.282998	3.96185	7.44e-05	0.00905537	2.04309	Srpx
ENSRNOT00000014559	153.202	-0.810488	0.204793	-3.9576	7.57e-05	0.00913907	2.0391	Esm1
ENSRNOT00000000658	4685.34	-0.448925	0.113645	-3.95023	7.81e-05	0.0093453	2.02941	Tspyl4
ENSRNOT00000046383	318.067	0.9259	0.234751	3.94418	8.01e-05	0.00950374	2.02211	Filip1l
ENSRNOT00000016885	193.822	0.864607	0.219498	3.93902	8.18e-05	0.00962975	2.01639	Eif4ebp1
ENSRNOT00000073689	716.599	0.634226	0.161267	3.93277	8.4e-05	0.00980176	2.0087	Pros1
ENSRNOT00000022557	347.885	1.19994	0.305746	3.92463	8.69e-05	0.00989389	2.00463	Dgat2
ENSRNOT00000022056	2093.77	1.0487	0.267104	3.92618	8.63e-05	0.00989389	2.00463	Il33
ENSRNOT00000006765	143.719	1.30836	0.33305	3.9284	8.55e-05	0.00989389	2.00463	Upp1
ENSRNOT00000001327	1090.45	-0.334248	0.0852184	-3.92225	8.77e-05	0.00991249	2.00382	Trappc5
ENSRNOT00000010712	352.012	1.11457	0.284386	3.91923	8.88e-05	0.00995775	2.00184	Fos
ENSRNOT00000093672	20.2813	1.35368	0.345911	3.91336	9.1e-05	0.0101226	1.99471	Sla
ENSRNOT00000025196	5054.13	0.361116	0.0923744	3.90926	9.26e-05	0.0101364	1.99412	Slc3a2
ENSRNOT00000018473	137.379	0.744897	0.190539	3.90941	9.25e-05	0.0101364	1.99412	Nepro
ENSRNOT00000051132	589.019	-0.745081	0.190688	-3.90733	9.33e-05	0.0101392	1.994	Amer1
ENSRNOT00000079462	978.292	0.402992	0.103219	3.90425	9.45e-05	0.0101907	1.9918	Crebrf
ENSRNOT00000071848	444.722	1.19173	0.305679	3.89864	9.67e-05	0.0103505	1.98504	B3gnt5
ENSRNOT00000022046	403.496	0.53944	0.138662	3.89032	0.00010011	0.0104738	1.9799	Ppp1r14c
ENSRNOT00000089016	1786.27	0.596743	0.153287	3.89297	9.9e-05	0.0104738	1.9799	Slc39a1
ENSRNOT00000045223	2210.69	-0.442347	0.113703	-3.89037	0.000100094	0.0104738	1.9799	Abcb9
ENSRNOT00000008149	330.365	0.662079	0.170911	3.87382	0.000107144	0.0109784	1.95946	Ezh2
ENSRNOT00000026312	1306.19	-0.442617	0.114267	-3.87354	0.000107265	0.0109784	1.95946	Sh3bp4
ENSRNOT00000004713	557.853	1.32928	0.342912	3.87644	0.000105997	0.0109784	1.95946	Adamts4
ENSRNOT00000085273	581.633	0.613659	0.158636	3.86834	0.000109578	0.0110676	1.95595	Phf10
ENSRNOT00000071222	108.44	-0.76057	0.196628	-3.86806	0.000109705	0.0110676	1.95595	Ccdc160
ENSRNOT00000073910	644.133	0.700729	0.181287	3.8653	0.000110952	0.011114	1.95413	Ifrd1
ENSRNOT00000056225	355.577	-0.608359	0.157797	-3.85532	0.000115576	0.0114958	1.93946	Ankrd35
ENSRNOT00000024850	3052.52	-0.328454	0.0852752	-3.8517	0.000117301	0.0115858	1.93608	Trim3
ENSRNOT00000048300	1149.43	1.25904	0.327412	3.84543	0.000120343	0.0118037	1.92798	Xirp2
ENSRNOT00000067920	2431.76	0.789371	0.20543	3.84254	0.000121769	0.0118612	1.92587	Reep3
ENSRNOT00000009969	389.102	1.24825	0.325448	3.83547	0.000125323	0.0121237	1.91637	Klhl41
ENSRNOT00000005645	358.079	0.611121	0.15946	3.83245	0.000126872	0.0121901	1.91399	Ifitm1
ENSRNOT00000014552	722.002	0.93931	0.245364	3.82822	0.000129071	0.0123176	1.90947	Thbs2
ENSRNOT00000001551	989.702	-0.56239	0.146995	-3.82592	0.000130284	0.0123499	1.90834	Cabp1
ENSRNOT00000014051	216.308	1.11972	0.293281	3.8179	0.000134593	0.0125893	1.9	Cyp39a1
ENSRNOT00000057898	99.8118	1.2391	0.324457	3.81898	0.000134003	0.0125893	1.9	LOC100125598
ENSRNOT00000039065	58.1968	1.31905	0.34574	3.81515	0.0001361	0.0126466	1.89803	Gorasp2
ENSRNOT00000020711	524.286	1.10507	0.289939	3.8114	0.000138183	0.0126757	1.89703	Slc9a3
ENSRNOT00000022170	386.511	0.619372	0.162507	3.81135	0.000138209	0.0126757	1.89703	Nasp
ENSRNOT00000078978	279.757	0.664414	0.174595	3.80547	0.000141535	0.0128242	1.89197	Ctdspl2
ENSRNOT00000019084	692.11	-0.503627	0.132349	-3.80528	0.000141644	0.0128242	1.89197	Zgpat
ENSRNOT00000006070	8302.91	0.884877	0.232773	3.80145	0.00014385	0.012941	1.88803	Dcn
ENSRNOT00000010637	410.642	0.619586	0.163089	3.79906	0.000145249	0.0129841	1.88659	Naprt
ENSRNOT00000027260	2728.47	0.338807	0.0892953	3.79423	0.000148099	0.0129923	1.88631	Atf5
ENSRNOT00000089488	1696.43	-0.466176	0.122851	-3.79465	0.00014785	0.0129923	1.88631	Kcnc1
ENSRNOT00000017060	352.115	1.03137	0.271673	3.79638	0.000146826	0.0129923	1.88631	C1qb
ENSRNOT00000008106	1824.31	0.488543	0.12925	3.77983	0.000156933	0.0135223	1.86895	Sostdc1
ENSRNOT00000037844	595.162	0.718793	0.190039	3.78235	0.000155355	0.0135223	1.86895	Dusp6
ENSRNOT00000081725	109.577	1.23481	0.326826	3.77819	0.00015797	0.0135223	1.86895	Rph3al
ENSRNOT00000036537	66.9157	1.30673	0.345757	3.77934	0.000157246	0.0135223	1.86895	Gpr17
ENSRNOT00000009894	924.253	0.759016	0.20137	3.76926	0.000163733	0.0139311	1.85601	Nfkbia
ENSRNOT00000020737	32.0166	-1.1292	0.300624	-3.75618	0.000172526	0.0145914	1.8359	Tmem14c
ENSRNOT00000024402	2531.01	-0.475347	0.1267	-3.75175	0.000175607	0.0147502	1.8312	Apbb1
ENSRNOT00000016440	1200.54	1.1382	0.30348	3.75049	0.000176493	0.0147502	1.8312	Slc36a2
ENSRNOT00000020216	735.309	0.505457	0.135006	3.74395	0.000181149	0.0147557	1.83104	Ifitm2
ENSRNOT00000007320	199.429	0.976566	0.260686	3.74614	0.000179575	0.0147557	1.83104	Best1
ENSRNOT00000013511	1210.11	-0.557902	0.149049	-3.74307	0.000181782	0.0147557	1.83104	RGD1306941
ENSRNOT00000026860	1400.47	1.27916	0.341645	3.74411	0.000181036	0.0147557	1.83104	Des
ENSRNOT00000058080	1647.85	-0.369724	0.0986395	-3.74824	0.000178081	0.0147557	1.83104	Pgbd5
ENSRNOT00000014887	469.103	0.834035	0.223117	3.73812	0.000185405	0.0149638	1.82496	Dnase2
ENSRNOT00000018154	319.375	0.843428	0.225765	3.73588	0.000187063	0.0150118	1.82357	Nr1h3
ENSRNOT00000031701	169.086	0.910418	0.243825	3.7339	0.000188537	0.0150446	1.82262	Rnf122
ENSRNOT00000006168	3592.28	-0.484364	0.129843	-3.73038	0.000191188	0.0151705	1.819	Nfic
ENSRNOT00000011392	610.315	-0.490657	0.131599	-3.72843	0.000192679	0.0152033	1.81806	Ppcs
ENSRNOT00000003615	2520.98	1.02994	0.276432	3.72584	0.000194663	0.0152746	1.81603	Emp2
ENSRNOT00000014309	575.539	0.477359	0.12842	3.71718	0.000201456	0.0155903	1.80714	Ptpn1
ENSRNOT00000011580	976.295	0.458396	0.123432	3.71376	0.000204206	0.0155903	1.80714	Emp1
ENSRNOT00000004641	922.254	-0.532938	0.143425	-3.71578	0.000202576	0.0155903	1.80714	Tomm40l
ENSRNOT00000068389	496.612	1.06602	0.287001	3.71433	0.000203745	0.0155903	1.80714	Crispld2
ENSRNOT00000020313	654.101	-0.385096	0.103554	-3.71879	0.000200178	0.0155903	1.80714	Acsf3
ENSRNOT00000033123	7172.07	0.993362	0.267722	3.71043	0.00020691	0.0157118	1.80377	Gas2l3
ENSRNOT00000068418	232.169	0.626641	0.168993	3.7081	0.000208823	0.0157722	1.80211	Malt1
ENSRNOT00000014807	1911.78	0.620676	0.167589	3.70355	0.000212601	0.0159722	1.79664	Igfbp6
ENSRNOT00000005797	25.8541	-1.27757	0.345332	-3.69954	0.000215987	0.0161407	1.79208	Dlx3
ENSRNOT00000075196	1484.64	0.710846	0.192278	3.69696	0.000218194	0.0162199	1.78995	Erbin
ENSRNOT00000025258	69.1725	1.24131	0.335919	3.69528	0.000219648	0.0162424	1.78935	Ankrd1
ENSRNOT00000082151	269.928	-0.461209	0.125132	-3.68579	0.000227996	0.016772	1.77542	Aars1
ENSRNOT00000008813	232.165	1.10987	0.301471	3.6815	0.000231864	0.0169681	1.77037	Hk2
ENSRNOT00000023468	124.182	0.712977	0.194147	3.67235	0.000240333	0.0170847	1.76739	Hikeshi
ENSRNOT00000073927	370.46	-0.58459	0.159144	-3.67333	0.00023941	0.0170847	1.76739	Caprin2
ENSRNOT00000088169	109.454	0.831953	0.22657	3.67194	0.000240714	0.0170847	1.76739	Epb41l4b
ENSRNOT00000077578	582.073	0.512135	0.139319	3.676	0.000236921	0.0170847	1.76739	Strn3
ENSRNOT00000085693	11674.5	1.04915	0.285484	3.67498	0.000237869	0.0170847	1.76739	Drp2
ENSRNOT00000015367	987.153	-0.497313	0.135302	-3.67558	0.000237308	0.0170847	1.76739	Fgf9
ENSRNOT00000012131	3483.15	0.506269	0.138112	3.66564	0.000246724	0.0174236	1.75886	Ehbp1
ENSRNOT00000023419	1240.37	0.756519	0.206783	3.65852	0.000253673	0.0178253	1.74896	Mertk
ENSRNOT00000018467	1982.86	0.357207	0.0976772	3.65701	0.000255172	0.0178418	1.74856	Tle3
ENSRNOT00000003412	1770.07	0.742765	0.203354	3.65257	0.00025963	0.0180641	1.74318	Litaf
ENSRNOT00000017727	1253.35	0.925756	0.253688	3.64919	0.000263064	0.0182133	1.73961	Scube1
ENSRNOT00000016423	179.221	1.04663	0.28713	3.64514	0.000267251	0.0184129	1.73488	Col1a2
ENSRNOT00000002152	971.316	0.661668	0.181738	3.64078	0.00027181	0.0186362	1.72964	Nrip1
ENSRNOT00000081634	310.936	0.490902	0.134927	3.63828	0.00027447	0.0187276	1.72752	LOC690117
ENSRNOT00000019487	686.081	0.971117	0.267491	3.63047	0.000282907	0.0192105	1.71646	Scara5
ENSRNOT00000082711	116.716	1.04924	0.289645	3.62251	0.000291758	0.0197167	1.70517	Srpk3
ENSRNOT00000014979	83.6413	1.09223	0.301665	3.62068	0.000293828	0.019762	1.70417	Papss2
ENSRNOT00000021358	683.871	0.640013	0.176924	3.61745	0.000297525	0.0198525	1.70218	Gng5
ENSRNOT00000056229	103.234	0.852719	0.23583	3.61583	0.00029939	0.0198525	1.70218	Nkain1
ENSRNOT00000059277	968.62	0.883012	0.244177	3.61628	0.000298872	0.0198525	1.70218	Rasgef1c
ENSRNOT00000024000	630.808	1.11246	0.307951	3.61246	0.000303303	0.020018	1.69858	Aldh1a1
ENSRNOT00000056414	263.505	0.850434	0.235506	3.6111	0.0003049	0.0200298	1.69832	Col6a6
ENSRNOT00000066581	1286.93	0.771763	0.214092	3.60482	0.000312366	0.0201566	1.69558	Usp53
ENSRNOT00000045845	719.731	-0.529789	0.146953	-3.60517	0.000311953	0.0201566	1.69558	Oprl1
ENSRNOT00000025625	4415.99	1.21304	0.336519	3.60468	0.000312538	0.0201566	1.69558	Fa2h
ENSRNOT00000000792	1505.38	1.06698	0.295725	3.60803	0.000308526	0.0201566	1.69558	Egr2
ENSRNOT00000021893	127.273	1.06617	0.296122	3.60043	0.000317688	0.0201569	1.69558	Gpr4
ENSRNOT00000075597	31.6619	1.06584	0.296197	3.59842	0.000320152	0.0201569	1.69558	Timm10b
ENSRNOT00000010084	342.716	-0.571666	0.1589	-3.59765	0.000321106	0.0201569	1.69558	Mafa
ENSRNOT00000013342	562.055	0.486962	0.135284	3.59954	0.000318776	0.0201569	1.69558	Spry2
ENSRNOT00000023613	1398.84	-0.437279	0.121489	-3.59934	0.000319027	0.0201569	1.69558	Gmpr
ENSRNOT00000024430	42947.6	0.488879	0.135808	3.59977	0.000318499	0.0201569	1.69558	Vim
ENSRNOT00000028271	2456.18	-0.487666	0.135675	-3.59436	0.000325186	0.0203212	1.69205	Gys1
ENSRNOT00000016330	183.2	0.903261	0.251378	3.59323	0.000326601	0.0203212	1.69205	C1s
ENSRNOT00000019778	481.52	0.471167	0.131191	3.59145	0.00032884	0.0203349	1.69176	Csgalnact2
ENSRNOT00000032454	813.104	0.525042	0.14622	3.59077	0.0003297	0.0203349	1.69176	Ss18
ENSRNOT00000016306	159.026	1.00645	0.280809	3.58411	0.000338232	0.0207189	1.68363	Spi1
ENSRNOT00000049725	893.588	0.403416	0.112572	3.58362	0.000338861	0.0207189	1.68363	Hif1a
ENSRNOT00000002247	776.214	0.566084	0.158318	3.57562	0.000349393	0.0211795	1.67408	Ets2
ENSRNOT00000019992	295.148	-0.679807	0.190117	-3.57573	0.000349255	0.0211795	1.67408	Ppp1r3e
ENSRNOT00000014657	137.659	0.967016	0.270904	3.56959	0.000357539	0.0213075	1.67147	Tbx18
ENSRNOT00000005073	2848.1	0.694292	0.194483	3.56993	0.000357074	0.0213075	1.67147	Col5a2
ENSRNOT00000079256	118.572	0.824661	0.230882	3.57178	0.000354561	0.0213075	1.67147	Hps4
ENSRNOT00000008041	2240.74	0.485723	0.135996	3.5716	0.000354812	0.0213075	1.67147	Ctnna1
ENSRNOT00000072793	76.9593	0.954806	0.267724	3.56638	0.000361945	0.0213896	1.6698	LOC682102
ENSRNOT00000025392	6762.94	-0.490357	0.137485	-3.56662	0.000361621	0.0213896	1.6698	Jph3
ENSRNOT00000005615	1118.62	0.770146	0.21608	3.56417	0.000365003	0.0214804	1.66796	Prps2
ENSRNOT00000071411	1475.66	0.882995	0.247872	3.5623	0.000367623	0.0215449	1.66666	Rnpepl1
ENSRNOT00000014065	534.687	0.684658	0.192362	3.55921	0.000371974	0.0216204	1.66514	Tmem123
ENSRNOT00000074734	17796.5	-0.496831	0.13955	-3.56024	0.000370518	0.0216204	1.66514	Nat8l
ENSRNOT00000002355	237.948	0.824317	0.231746	3.55699	0.000375128	0.0217144	1.66325	Fam43a
ENSRNOT00000025222	153.327	0.868735	0.244431	3.55411	0.000379254	0.0218636	1.66028	Csf1
ENSRNOT00000058131	767.497	-0.498441	0.140454	-3.54879	0.000387012	0.0221302	1.65502	Camk2n2
ENSRNOT00000025901	885.914	1.0568	0.298084	3.54532	0.000392133	0.0223326	1.65106	Prkcq
ENSRNOT00000029001	1158	-0.471334	0.133141	-3.54012	0.000399951	0.0226782	1.64439	Fads6
ENSRNOT00000076285	180.099	-0.751537	0.212349	-3.53915	0.000401412	0.0226782	1.64439	Il17d
ENSRNOT00000025394	609.596	0.831017	0.235103	3.53469	0.00040825	0.0229726	1.63879	Stab1
ENSRNOT00000072411	101.861	0.774489	0.21928	3.53196	0.000412496	0.0231194	1.63602	Sulf1
ENSRNOT00000006921	364.376	1.15712	0.328281	3.52479	0.000423816	0.0235668	1.6277	Alkal2
ENSRNOT00000006360	204.263	0.892324	0.253333	3.52233	0.000427765	0.0236006	1.62708	Vit
ENSRNOT00000005100	2428.79	-0.409508	0.116235	-3.5231	0.000426537	0.0236006	1.62708	Slc43a2
ENSRNOT00000025856	120.784	0.95893	0.272686	3.51661	0.000437095	0.0240215	1.6194	Ch25h
ENSRNOT00000086440	171.786	0.829937	0.236677	3.50663	0.000453824	0.0248442	1.60477	Ccnd2
ENSRNOT00000064392	119.099	0.945072	0.269843	3.5023	0.000461266	0.0251541	1.59939	Ccnf
ENSRNOT00000028699	1536.77	0.811819	0.231987	3.49941	0.000466281	0.0253298	1.59637	Cers2
ENSRNOT00000026186	935.082	0.741806	0.212142	3.49675	0.000470961	0.025486	1.5937	Sult1a1
ENSRNOT00000030583	804.098	0.677113	0.193941	3.49133	0.000480624	0.0259096	1.58654	Sh2b3
ENSRNOT00000007747	3970.8	0.9323	0.267262	3.48834	0.000486028	0.0261014	1.58334	Lyz2
ENSRNOT00000023796	749.955	0.416103	0.119461	3.48317	0.000495515	0.0265101	1.57659	Cyp20a1
ENSRNOT00000031161	1820.98	-0.665313	0.191125	-3.48104	0.000499467	0.0266207	1.57478	Usp35
ENSRNOT00000036770	358.192	0.652428	0.187557	3.47856	0.00050412	0.0266872	1.5737	Ier5l
ENSRNOT00000090820	2841.36	-0.62711	0.180289	-3.47836	0.000504495	0.0266872	1.5737	Pacsin1
ENSRNOT00000050987	465.721	0.485535	0.13966	3.47654	0.000507932	0.0267688	1.57237	Snx16
ENSRNOT00000050227	54.3748	1.10862	0.319043	3.47483	0.000511185	0.02684	1.57122	P2ry6
ENSRNOT00000014348	294.786	0.401474	0.115591	3.47323	0.00051424	0.0269005	1.57024	Noct
ENSRNOT00000035123	108.377	1.19959	0.345548	3.47155	0.000517466	0.0269204	1.56992	Tmem252
ENSRNOT00000075126	117.413	0.803645	0.231644	3.4693	0.00052181	0.0269204	1.56992	Hmgn1
ENSRNOT00000000888	126.452	1.18306	0.341029	3.46908	0.000522244	0.0269204	1.56992	Selplg
ENSRNOT00000085026	2881.34	0.422573	0.121766	3.47038	0.000519716	0.0269204	1.56992	Ddit4
ENSRNOT00000012676	10229	1.19245	0.343919	3.46725	0.000525813	0.0270057	1.56854	Ugt8
ENSRNOT00000001579	452.721	0.66738	0.192744	3.46252	0.000535143	0.0273854	1.56248	Sik1
ENSRNOT00000016838	1974.96	1.04496	0.302087	3.45914	0.000541897	0.0275315	1.56017	Rhobtb3
ENSRNOT00000013154	1020.21	-0.582466	0.168352	-3.45981	0.000540556	0.0275315	1.56017	Prrt3
ENSRNOT00000026418	1398.39	0.933609	0.270008	3.4577	0.000544802	0.0275798	1.55941	Slc20a2
ENSRNOT00000014013	619.431	-0.541263	0.156748	-3.45307	0.000554239	0.0279574	1.5535	Cdh18
ENSRNOT00000056174	88.8356	-0.970455	0.281411	-3.44853	0.000563643	0.0283306	1.54774	Usp18
ENSRNOT00000035017	727.66	0.62147	0.180496	3.44313	0.000575024	0.0284515	1.5459	Iqgap2
ENSRNOT00000028246	3524.66	-0.310979	0.0903519	-3.44186	0.000577729	0.0284515	1.5459	Atp8b2
ENSRNOT00000071885	121.481	-0.709543	0.206109	-3.44256	0.000576233	0.0284515	1.5459	Racgap1
ENSRNOT00000035474	168.567	1.03292	0.300067	3.44231	0.00057677	0.0284515	1.5459	Icam2
ENSRNOT00000000383	290.13	0.505122	0.146766	3.44167	0.000578135	0.0284515	1.5459	Nid2
ENSRNOT00000086186	493.162	-0.539016	0.156774	-3.43818	0.000585639	0.0287207	1.54181	Igsf10
ENSRNOT00000021455	54.66	1.06252	0.309328	3.43493	0.000592699	0.0287379	1.54154	Slc1a5
ENSRNOT00000048030	3243.58	-0.283023	0.0825336	-3.42919	0.00060539	0.0287379	1.54154	Usp13
ENSRNOT00000042576	186.327	1.12269	0.327662	3.42635	0.000611742	0.0287379	1.54154	Mme
ENSRNOT00000060494	54.6956	1.15494	0.336947	3.42767	0.000608795	0.0287379	1.54154	Asb15
ENSRNOT00000010898	782.498	-0.402935	0.117281	-3.43566	0.000591123	0.0287379	1.54154	Fam13a
ENSRNOT00000038517	796.001	-0.32295	0.0941433	-3.43041	0.000602664	0.0287379	1.54154	Zfp777
ENSRNOT00000085315	1167.8	0.731469	0.213387	3.42789	0.000608282	0.0287379	1.54154	Errfi1
ENSRNOT00000068703	136.348	0.591885	0.172458	3.43205	0.000599036	0.0287379	1.54154	Apex2
ENSRNOT00000081415	638.062	1.09546	0.319718	3.42633	0.000611802	0.0287379	1.54154	Pmp22
ENSRNOT00000019781	1237.89	0.452334	0.13181	3.43172	0.000599774	0.0287379	1.54154	Smurf2
ENSRNOT00000050364	221.608	0.773565	0.225387	3.43216	0.000598803	0.0287379	1.54154	Nrros
ENSRNOT00000015104	10686.9	-0.446714	0.130321	-3.4278	0.000608497	0.0287379	1.54154	Lgi3
ENSRNOT00000011650	1686.63	-0.464484	0.135722	-3.42231	0.000620926	0.0289438	1.53845	Tspan18
ENSRNOT00000076164	44.9352	0.869099	0.25389	3.42314	0.000619032	0.0289438	1.53845	Ddx17
ENSRNOT00000027258	71.2512	-1.18098	0.345874	-3.41447	0.000639056	0.0292688	1.53359	Brms1
ENSRNOT00000002075	8213.28	0.996373	0.291905	3.41334	0.000641714	0.0292688	1.53359	Itga6
ENSRNOT00000019214	3181.76	-0.601123	0.176067	-3.41416	0.000639779	0.0292688	1.53359	Dlgap3
ENSRNOT00000015198	181.728	1.09785	0.321336	3.41653	0.000634258	0.0292688	1.53359	Laptm5
ENSRNOT00000004408	409.484	0.697204	0.204093	3.4161	0.00063524	0.0292688	1.53359	Btg2
ENSRNOT00000057361	949.952	1.07121	0.313784	3.41386	0.000640491	0.0292688	1.53359	Emid1
ENSRNOT00000044842	608.291	-0.610989	0.179016	-3.41305	0.000642406	0.0292688	1.53359	Diras2
ENSRNOT00000018935	6013.74	-0.527339	0.154557	-3.41194	0.000645019	0.0292934	1.53323	Arhgef4
ENSRNOT00000010939	123.988	1.17719	0.34578	3.40444	0.000663003	0.0300136	1.52268	Jph2
ENSRNOT00000003297	302.697	0.678747	0.199565	3.40114	0.000671058	0.0301848	1.52021	Tmem100
ENSRNOT00000045628	263.096	1.15088	0.338485	3.4001	0.000673623	0.0301889	1.52015	Tf
ENSRNOT00000064900	1321.59	-0.472045	0.138863	-3.39937	0.000675425	0.0301889	1.52015	Fbxo21
ENSRNOT00000087907	51.1258	-1.13344	0.333619	-3.39742	0.000680238	0.0302757	1.51891	Epb41l1
ENSRNOT00000010056	1001.11	0.768918	0.226429	3.39584	0.000684172	0.0302757	1.51891	Acer2
ENSRNOT00000086062	1821.85	1.15262	0.339493	3.39514	0.00068594	0.0302757	1.51891	Col2a1
ENSRNOT00000030934	3169.42	0.497129	0.146362	3.39658	0.000682332	0.0302757	1.51891	Clk1
ENSRNOT00000090987	1333.54	0.650367	0.191677	3.39304	0.000691208	0.0304132	1.51694	Mob1a
ENSRNOT00000078593	34.6458	1.02501	0.302278	3.39095	0.000696517	0.0305516	1.51497	Zfp317
ENSRNOT00000017567	714.349	-0.566235	0.167105	-3.38849	0.000702778	0.0307307	1.51243	Zcchc12
ENSRNOT00000024011	1064.88	0.772601	0.228087	3.38731	0.000705811	0.0307682	1.5119	Klf15
ENSRNOT00000026767	732.568	0.798625	0.235893	3.38554	0.000710391	0.0308725	1.51043	Egln1
ENSRNOT00000002867	4042.46	0.577968	0.170903	3.38186	0.000719975	0.031193	1.50594	Tgfbr3
ENSRNOT00000034006	1621.6	0.341237	0.100974	3.37946	0.000726283	0.0313701	1.50348	Alkbh5
ENSRNOT00000011731	4926.24	0.733516	0.217167	3.37766	0.000731065	0.0314804	1.50196	Jun
ENSRNOT00000001581	1982.04	0.869336	0.257556	3.37533	0.000737268	0.031651	1.49961	Gltp
ENSRNOT00000006094	59.1214	-1.08069	0.320446	-3.37246	0.000745003	0.0318861	1.4964	Kcng3
ENSRNOT00000023530	6629.46	-0.628731	0.186552	-3.37027	0.000750956	0.031961	1.49538	Igfbp5
ENSRNOT00000025606	593.774	1.12194	0.332905	3.37015	0.000751278	0.031961	1.49538	Tnnc1
ENSRNOT00000019646	48.4392	1.15068	0.341597	3.36854	0.000755678	0.0320516	1.49415	Arl11
ENSRNOT00000078622	90.6202	0.806488	0.239546	3.36674	0.000760637	0.0320694	1.49391	Scmh1
ENSRNOT00000003489	1198.09	-0.519242	0.154207	-3.36717	0.000759442	0.0320694	1.49391	Esrrg
ENSRNOT00000083876	622.332	0.797371	0.236934	3.36537	0.000764407	0.0321324	1.49306	Cebpb
ENSRNOT00000025531	1405.55	0.403916	0.12011	3.36288	0.000771349	0.0322323	1.49171	Ccnl2
ENSRNOT00000039045	432.982	1.04492	0.310663	3.36351	0.00076958	0.0322323	1.49171	Dixdc1
ENSRNOT00000016690	2705.37	0.90228	0.268985	3.35438	0.000795417	0.0326991	1.48546	Cntf
ENSRNOT00000026441	103.847	0.823246	0.245518	3.3531	0.000799115	0.0326991	1.48546	Plekhg6
ENSRNOT00000022801	537.64	1.11915	0.3338	3.35277	0.000800065	0.0326991	1.48546	Tpm2
ENSRNOT00000017181	228.771	0.617861	0.184302	3.35244	0.000801039	0.0326991	1.48546	Maff
ENSRNOT00000078947	460.093	-0.590464	0.176126	-3.35251	0.000800821	0.0326991	1.48546	Arfgap3
ENSRNOT00000066997	2846.42	0.489578	0.145848	3.35677	0.000788577	0.0326991	1.48546	Igsf11
ENSRNOT00000048702	24.4143	-0.931574	0.277878	-3.35246	0.000800977	0.0326991	1.48546	Katnal2
ENSRNOT00000088175	380.727	0.80211	0.239097	3.35475	0.000794361	0.0326991	1.48546	Ier2
ENSRNOT00000014084	95.3324	-0.798606	0.238604	-3.347	0.000816912	0.0332509	1.4782	Oprd1
ENSRNOT00000080139	5957.82	-0.343762	0.10275	-3.34562	0.000820984	0.0333206	1.47729	Kcna6
ENSRNOT00000023835	96.5912	1.01083	0.302311	3.34367	0.000826792	0.0334602	1.47547	Akr1c14
ENSRNOT00000051317	463.793	1.05954	0.317269	3.33958	0.000839058	0.0338596	1.47032	Hspb7
ENSRNOT00000065895	9134.61	-0.404879	0.121355	-3.33633	0.000848935	0.0340635	1.46771	Myh10
ENSRNOT00000002918	2176.02	-0.357192	0.107046	-3.33682	0.000847439	0.0340635	1.46771	Cds1
ENSRNOT00000021073	1521.33	0.662734	0.19875	3.33451	0.000854505	0.0341899	1.4661	Tpm4
ENSRNOT00000041215	1233.63	-0.577029	0.1734	-3.32773	0.000875555	0.0349332	1.45676	Eml2
ENSRNOT00000024793	271.876	0.442711	0.133135	3.32528	0.000883282	0.0351422	1.45417	Ddx19a
ENSRNOT00000028592	2387.49	-0.314283	0.0946079	-3.32196	0.000893886	0.0354165	1.45079	Men1
ENSRNOT00000003914	3186.53	0.361723	0.108902	3.32155	0.000895192	0.0354165	1.45079	Luc7l3
ENSRNOT00000060492	445.336	0.910051	0.274389	3.31665	0.00091104	0.0358427	1.4456	Ccdc152
ENSRNOT00000012322	916.515	-0.621883	0.18747	-3.31724	0.000909111	0.0358427	1.4456	Adra2c
ENSRNOT00000027644	622.809	0.36692	0.110693	3.31476	0.000917212	0.0359853	1.44388	Mcmbp
ENSRNOT00000003409	22.4744	1.02604	0.309677	3.31327	0.000922113	0.0360774	1.44277	Serpinb2
ENSRNOT00000020098	1179.05	0.439295	0.132745	3.30933	0.000935209	0.0364701	1.43806	Lats1
ENSRNOT00000076289	654.224	0.516108	0.155985	3.3087	0.000937316	0.0364701	1.43806	Sft2d2
ENSRNOT00000055254	115.206	0.90526	0.273799	3.30629	0.000945412	0.0366554	1.43586	Procr
ENSRNOT00000004038	2604.23	-0.550205	0.166439	-3.30574	0.000947269	0.0366554	1.43586	Nap1l2
ENSRNOT00000079522	3172.96	-0.531702	0.160959	-3.30334	0.000955401	0.0366595	1.43581	Hebp2
ENSRNOT00000028355	82.5291	1.10891	0.335764	3.30265	0.000957756	0.0366595	1.43581	Fgf4
ENSRNOT00000070792	51.6357	1.14259	0.345922	3.30302	0.000956503	0.0366595	1.43581	Tnfaip6
ENSRNOT00000091212	869.343	-0.41251	0.124901	-3.3027	0.000957585	0.0366595	1.43581	Fam217b
ENSRNOT00000054874	97.2779	0.883954	0.268086	3.29728	0.000976262	0.0367699	1.43451	Sigirr
ENSRNOT00000022552	160.83	1.05258	0.319082	3.29876	0.000971118	0.0367699	1.43451	Phyhd1
ENSRNOT00000014585	2742.12	0.929897	0.281755	3.30037	0.000965573	0.0367699	1.43451	Cmtm6
ENSRNOT00000006777	5140.51	0.752863	0.228158	3.29974	0.000967744	0.0367699	1.43451	Gpm6b
ENSRNOT00000090456	46.385	0.935416	0.283676	3.29747	0.000975584	0.0367699	1.43451	Mpp2
ENSRNOT00000016390	1707.27	0.533047	0.161607	3.29841	0.000972324	0.0367699	1.43451	Tgfbi
ENSRNOT00000079698	73.6736	-0.65242	0.197931	-3.29619	0.000980053	0.0368146	1.43398	Fbxw11
ENSRNOT00000040533	819.876	0.409491	0.124343	3.29325	0.000990378	0.0370056	1.43173	Srek1
ENSRNOT00000029274	101.633	-0.739766	0.224605	-3.29363	0.000989016	0.0370056	1.43173	Tmem241
ENSRNOT00000093103	62.2505	0.874041	0.265573	3.29115	0.000997803	0.0371846	1.42964	Fbxo10
ENSRNOT00000026038	241.622	1.09087	0.331567	3.29005	0.0010017	0.0372318	1.42909	Alox15
ENSRNOT00000014517	168.326	0.833465	0.253486	3.28801	0.00100897	0.0374032	1.42709	Cebpa
ENSRNOT00000027411	4510.98	-0.438711	0.133766	-3.27969	0.00103922	0.0382968	1.41684	Wdr6
ENSRNOT00000029807	472.675	-0.431584	0.131615	-3.27915	0.0010412	0.0382968	1.41684	Armcx6
ENSRNOT00000016629	1011.02	0.87661	0.267285	3.27968	0.00103926	0.0382968	1.41684	Peli2
ENSRNOT00000016506	4605.35	0.953484	0.291622	3.26959	0.00107704	0.0387076	1.4122	Sema5a
ENSRNOT00000029076	301.254	1.04102	0.31821	3.27148	0.00106985	0.0387076	1.4122	Tpm3
ENSRNOT00000006774	171.96	0.68177	0.20822	3.27428	0.00105932	0.0387076	1.4122	Arl6ip6
ENSRNOT00000037160	1001.32	0.792159	0.241964	3.27387	0.00106086	0.0387076	1.4122	Elovl1
ENSRNOT00000059639	55.449	1.01514	0.31045	3.26988	0.00107594	0.0387076	1.4122	Aldh1l2
ENSRNOT00000066923	907.393	0.589147	0.180146	3.27038	0.00107403	0.0387076	1.4122	Scamp2
ENSRNOT00000057242	1070.01	-0.560688	0.171214	-3.27477	0.00105748	0.0387076	1.4122	Rita1
ENSRNOT00000065094	1153.6	0.575196	0.175773	3.27238	0.00106646	0.0387076	1.4122	Elk4
ENSRNOT00000041227	1341.89	0.296801	0.0906931	3.27258	0.0010657	0.0387076	1.4122	Mex3c
ENSRNOT00000079456	4313.64	0.482433	0.147661	3.26716	0.00108633	0.038844	1.41068	Ahnak
ENSRNOT00000081189	260.042	0.888347	0.271881	3.26741	0.00108536	0.038844	1.41068	Dcst2
ENSRNOT00000051258	25.9102	-1.10756	0.339113	-3.26604	0.00109063	0.0388992	1.41006	Large2
ENSRNOT00000022389	3856.56	0.554826	0.170065	3.26244	0.00110457	0.0392971	1.40564	Idi1
ENSRNOT00000075095	46.4089	-1.11774	0.343189	-3.25692	0.00112627	0.0396459	1.4018	Surf2
ENSRNOT00000006200	752.197	0.557171	0.17112	3.25603	0.00112982	0.0396459	1.4018	Thbd
ENSRNOT00000088712	579.971	0.583401	0.179014	3.25896	0.0011182	0.0396459	1.4018	Mideas
ENSRNOT00000085517	159.195	1.11359	0.342118	3.25497	0.00113402	0.0396459	1.4018	Asb2
ENSRNOT00000014699	9148.43	-0.446184	0.137064	-3.25529	0.00113277	0.0396459	1.4018	Ube2o
ENSRNOT00000042117	467.844	-0.485386	0.149038	-3.2568	0.00112676	0.0396459	1.4018	Pdgfa
ENSRNOT00000005168	5095.9	-0.36703	0.112753	-3.25518	0.00113321	0.0396459	1.4018	Lgi2
ENSRNOT00000039311	500.14	0.442606	0.136013	3.25414	0.00113734	0.0396639	1.4016	Ccdc66
ENSRNOT00000072580	420.772	0.989596	0.304381	3.25118	0.00114928	0.0399815	1.39814	Ecscr
ENSRNOT00000019652	5061.3	-0.424924	0.130817	-3.24824	0.00116121	0.0402971	1.39473	Cpt1a
ENSRNOT00000055120	973.561	0.408837	0.125961	3.24573	0.00117149	0.0405017	1.39253	Pik3c2a
[truncated: 27,737 more rows]
